# Supplementary material for: Comprehensive network of miRNA-induced intergenic interactions and a biological role of its core in cancer
Source: Sci Rep. 2018 Feb 5;8:2418. doi: 10.1038/s41598-018-20215-5 (PMC5799291; doi:10.1038/s41598-018-20215-5)
Supplement: Supplementary file 2 — Supplementary Data [file 41598_2018_20215_MOESM2_ESM.xlsx]

## Sheet: Galatenko et al. miRNA
Comprehensive network of miRNA-induced intergenic interactions and a biological role of its core in cancer
V.V. Galatenko, A.V. Galatenko, T.R. Samatov, A.A. Turchinovich, M.Yu. Shkurnikov, J.A. Makarova, A.G. Tonevitsky
SUPPLEMENTARY DATA
F-network formal descr.: the formal description of the F-network (not simplified, i.e., with multiple edges and loops)
IS-network formal descr.: the formal description of the IS-network (not simplified, i.e., with multiple edges and loops)
F-network core formal descr.: the formal description of the core of the F-network (with multuple edges - to specify all miRNAs that induce the interactions)
IS-network core formal descr.: the formal description of the core of the IS-network (with multiple edges - to specify all miRNAs that induce the interactions)
F-network in-degree hist.: the histogram of in-degree in the F-network
IS-network in-degree hist.: the histogram of in-degree in the IS-network

## Sheet: F-network formal descr.
Host Gene	Targeted Gene	miRNA	Intronic / Exonic	Sense / Antisense
AATK	BMI1	hsa-miR-338-5p	intronic	sense
AATK	BTG3	hsa-miR-338-5p	intronic	sense
AATK	CAV1	hsa-miR-338-5p	intronic	sense
AATK	CCDC14	hsa-miR-338-3p	intronic	sense
AATK	CCND1	hsa-miR-338-3p	intronic	sense
AATK	CREBBP	hsa-miR-338-5p	intronic	sense
AATK	EPT1	hsa-miR-3065-5p	intronic	antisense
AATK	FOS	hsa-miR-338-3p	intronic	sense
AATK	GATAD2B	hsa-miR-338-5p	intronic	sense
AATK	HOXB3	hsa-miR-3065-5p	intronic	antisense
AATK	HSPA8	hsa-miR-338-5p	intronic	sense
AATK	IGF2R	hsa-miR-657	intronic	sense
AATK	LMNB1	hsa-miR-3065-3p	intronic	antisense
AATK	MDM4	hsa-miR-3065-5p	intronic	antisense
AATK	MLXIP	hsa-miR-3065-3p	intronic	antisense
AATK	MSI2	hsa-miR-338-5p	intronic	sense
AATK	MYH9	hsa-miR-338-3p	intronic	sense
AATK	NRP1	hsa-miR-338-3p	intronic	sense
AATK	NUCKS1	hsa-miR-3065-3p	intronic	antisense
AATK	NUFIP2	hsa-miR-3065-5p	intronic	antisense
AATK	NUFIP2	hsa-miR-338-5p	intronic	sense
AATK	NUP43	hsa-miR-338-3p	intronic	sense
AATK	PCDH7	hsa-miR-338-3p	intronic	sense
AATK	PLEKHA1	hsa-miR-338-3p	intronic	sense
AATK	RAB11FIP1	hsa-miR-3065-3p	intronic	antisense
AATK	RLIM	hsa-miR-338-3p	intronic	sense
AATK	RPS15A	hsa-miR-3065-5p	intronic	antisense
AATK	RPS4X	hsa-miR-338-5p	intronic	sense
AATK	SMARCAD1	hsa-miR-338-5p	intronic	sense
AATK	SMG1	hsa-miR-338-5p	intronic	sense
AATK	SMO	hsa-miR-338-3p	intronic	sense
AATK	SUPT16H	hsa-miR-338-5p	intronic	sense
AATK	SYPL1	hsa-miR-3065-5p	intronic	antisense
AATK	TNPO1	hsa-miR-338-5p	intronic	sense
AATK	TRA2B	hsa-miR-338-5p	intronic	sense
AATK	U2SURP	hsa-miR-3065-5p	intronic	antisense
AATK	UBE2G1	hsa-miR-338-5p	intronic	sense
AATK	VHL	hsa-miR-3065-3p	intronic	antisense
AATK	ZDHHC18	hsa-miR-338-3p	intronic	sense
ABCA6	AKT3	hsa-miR-4524a-5p	intronic	sense
ABCA6	B2M	hsa-miR-4524a-3p	intronic	sense
ABCA6	CD2AP	hsa-miR-4524a-5p	intronic	sense
ABCA6	CDCA4	hsa-miR-4524a-5p	intronic	sense
ABCA6	CREBRF	hsa-miR-4524a-5p	intronic	sense
ABCA6	N4BP1	hsa-miR-4524a-5p	intronic	sense
ABCA6	NAPG	hsa-miR-4524a-5p	intronic	sense
ABCA6	PLAG1	hsa-miR-4524a-3p	intronic	sense
ABCA6	PPM1A	hsa-miR-4524a-5p	intronic	sense
ABCA6	RECK	hsa-miR-4524a-5p	intronic	sense
ABCA6	SMAD7	hsa-miR-4524a-5p	intronic	sense
ABCA6	TTC8	hsa-miR-4524a-3p	intronic	sense
ABCA6	VEGFA	hsa-miR-4524a-5p	intronic	sense
ABCA6	ZBTB4	hsa-miR-4524a-3p	intronic	sense
ABCA6	ZMAT3	hsa-miR-4524a-5p	intronic	sense
ABCF1	ACBD3	hsa-miR-877-5p	intronic	sense
ABCF1	AGO1	hsa-miR-877-5p	intronic	sense
ABCF1	AKAP12	hsa-miR-877-3p	intronic	sense
ABCF1	AKAP1	hsa-miR-877-5p	intronic	sense
ABCF1	ANP32E	hsa-miR-877-3p	intronic	sense
ABCF1	APPL1	hsa-miR-877-3p	intronic	sense
ABCF1	AQP3	hsa-miR-877-5p	intronic	sense
ABCF1	ARFIP1	hsa-miR-877-3p	intronic	sense
ABCF1	ARHGDIA	hsa-miR-877-3p	intronic	sense
ABCF1	ARID1A	hsa-miR-877-3p	intronic	sense
ABCF1	ARRDC3	hsa-miR-877-3p	intronic	sense
ABCF1	ASH2L	hsa-miR-877-3p	intronic	sense
ABCF1	ATP5I	hsa-miR-877-3p	intronic	sense
ABCF1	BASP1	hsa-miR-877-3p	intronic	sense
ABCF1	BAZ2A	hsa-miR-877-3p	intronic	sense
ABCF1	BCL2L2	hsa-miR-877-5p	intronic	sense
ABCF1	BPTF	hsa-miR-877-3p	intronic	sense
ABCF1	BTG2	hsa-miR-877-5p	intronic	sense
ABCF1	CAMSAP1	hsa-miR-877-5p	intronic	sense
ABCF1	CCND2	hsa-miR-877-5p	intronic	sense
ABCF1	CCNT2	hsa-miR-877-5p	intronic	sense
ABCF1	CCT7	hsa-miR-877-3p	intronic	sense
ABCF1	CELF1	hsa-miR-877-5p	intronic	sense
ABCF1	CENPF	hsa-miR-877-5p	intronic	sense
ABCF1	DDX47	hsa-miR-877-5p	intronic	sense
ABCF1	EIF1AD	hsa-miR-877-3p	intronic	sense
ABCF1	ERBB2IP	hsa-miR-877-3p	intronic	sense
ABCF1	ERO1LB	hsa-miR-877-3p	intronic	sense
ABCF1	ETS2	hsa-miR-877-5p	intronic	sense
ABCF1	EWSR1	hsa-miR-877-3p	intronic	sense
ABCF1	FAM115A	hsa-miR-877-3p	intronic	sense
ABCF1	FAM122B	hsa-miR-877-3p	intronic	sense
ABCF1	FAM122B	hsa-miR-877-5p	intronic	sense
ABCF1	FAM216A	hsa-miR-877-3p	intronic	sense
ABCF1	FKBP4	hsa-miR-877-3p	intronic	sense
ABCF1	GAPDH	hsa-miR-877-3p	intronic	sense
ABCF1	GIGYF1	hsa-miR-877-3p	intronic	sense
ABCF1	GNAI2	hsa-miR-877-3p	intronic	sense
ABCF1	GOLIM4	hsa-miR-877-3p	intronic	sense
ABCF1	GSK3B	hsa-miR-877-3p	intronic	sense
ABCF1	HAND1	hsa-miR-877-5p	intronic	sense
ABCF1	HIST1H1E	hsa-miR-877-3p	intronic	sense
ABCF1	HNRNPH1	hsa-miR-877-3p	intronic	sense
ABCF1	HNRNPL	hsa-miR-877-3p	intronic	sense
ABCF1	HNRNPUL1	hsa-miR-877-5p	intronic	sense
ABCF1	HSP90AB1	hsa-miR-877-3p	intronic	sense
ABCF1	HUWE1	hsa-miR-877-3p	intronic	sense
ABCF1	IGF2BP1	hsa-miR-877-3p	intronic	sense
ABCF1	IGF2BP2	hsa-miR-877-5p	intronic	sense
ABCF1	IGF2	hsa-miR-877-5p	intronic	sense
ABCF1	IGHMBP2	hsa-miR-877-3p	intronic	sense
ABCF1	INPP4A	hsa-miR-877-5p	intronic	sense
ABCF1	KAT6A	hsa-miR-877-3p	intronic	sense
ABCF1	KHNYN	hsa-miR-877-3p	intronic	sense
ABCF1	KRAS	hsa-miR-877-5p	intronic	sense
ABCF1	LCOR	hsa-miR-877-3p	intronic	sense
ABCF1	LIMA1	hsa-miR-877-3p	intronic	sense
ABCF1	LNPEP	hsa-miR-877-5p	intronic	sense
ABCF1	LRRFIP1	hsa-miR-877-3p	intronic	sense
ABCF1	LY6E	hsa-miR-877-3p	intronic	sense
ABCF1	MPI	hsa-miR-877-3p	intronic	sense
ABCF1	MYH9	hsa-miR-877-3p	intronic	sense
ABCF1	NCL	hsa-miR-877-3p	intronic	sense
ABCF1	NHSL1	hsa-miR-877-3p	intronic	sense
ABCF1	NIPA1	hsa-miR-877-3p	intronic	sense
ABCF1	NOTCH2NL	hsa-miR-877-5p	intronic	sense
ABCF1	NUCKS1	hsa-miR-877-3p	intronic	sense
ABCF1	NUCKS1	hsa-miR-877-5p	intronic	sense
ABCF1	NUP50	hsa-miR-877-3p	intronic	sense
ABCF1	PALM2	hsa-miR-877-3p	intronic	sense
ABCF1	PDHA1	hsa-miR-877-3p	intronic	sense
ABCF1	PEA15	hsa-miR-877-3p	intronic	sense
ABCF1	PI4K2A	hsa-miR-877-5p	intronic	sense
ABCF1	PIP4K2B	hsa-miR-877-3p	intronic	sense
ABCF1	PIP4K2C	hsa-miR-877-3p	intronic	sense
ABCF1	PPIL4	hsa-miR-877-5p	intronic	sense
ABCF1	PRPF38B	hsa-miR-877-3p	intronic	sense
ABCF1	PRRC2B	hsa-miR-877-3p	intronic	sense
ABCF1	PSMD11	hsa-miR-877-5p	intronic	sense
ABCF1	RAPGEF1	hsa-miR-877-3p	intronic	sense
ABCF1	RBM47	hsa-miR-877-3p	intronic	sense
ABCF1	RC3H1	hsa-miR-877-5p	intronic	sense
ABCF1	RLF	hsa-miR-877-3p	intronic	sense
ABCF1	RPL13A	hsa-miR-877-3p	intronic	sense
ABCF1	RPLP1	hsa-miR-877-5p	intronic	sense
ABCF1	RPS6KB1	hsa-miR-877-5p	intronic	sense
ABCF1	RPS9	hsa-miR-877-3p	intronic	sense
ABCF1	SET	hsa-miR-877-3p	intronic	sense
ABCF1	SH3GL1	hsa-miR-877-5p	intronic	sense
ABCF1	SIGMAR1	hsa-miR-877-5p	intronic	sense
ABCF1	SLC25A25	hsa-miR-877-3p	intronic	sense
ABCF1	SPAG5	hsa-miR-877-3p	intronic	sense
ABCF1	SPEN	hsa-miR-877-3p	intronic	sense
ABCF1	SRRM2	hsa-miR-877-5p	intronic	sense
ABCF1	SRSF4	hsa-miR-877-3p	intronic	sense
ABCF1	SUMO1	hsa-miR-877-3p	intronic	sense
ABCF1	SUPT16H	hsa-miR-877-3p	intronic	sense
ABCF1	SYNCRIP	hsa-miR-877-3p	intronic	sense
ABCF1	TARDBP	hsa-miR-877-3p	intronic	sense
ABCF1	TPP1	hsa-miR-877-5p	intronic	sense
ABCF1	TRIB1	hsa-miR-877-3p	intronic	sense
ABCF1	TRIM25	hsa-miR-877-3p	intronic	sense
ABCF1	TTL	hsa-miR-877-3p	intronic	sense
ABCF1	TUBA1B	hsa-miR-877-3p	intronic	sense
ABCF1	TUBA1B	hsa-miR-877-5p	intronic	sense
ABCF1	UBR4	hsa-miR-877-3p	intronic	sense
ABCF1	UBR4	hsa-miR-877-5p	intronic	sense
ABCF1	UBXN7	hsa-miR-877-3p	intronic	sense
ABCF1	URGCP	hsa-miR-877-3p	intronic	sense
ABCF1	USP2	hsa-miR-877-5p	intronic	sense
ABCF1	USP30	hsa-miR-877-5p	intronic	sense
ABCF1	USP7	hsa-miR-877-3p	intronic	sense
ABCF1	VPS53	hsa-miR-877-3p	intronic	sense
ABCF1	WASL	hsa-miR-877-5p	intronic	sense
ABCF1	WEE1	hsa-miR-877-3p	intronic	sense
ABCF1	YARS	hsa-miR-877-3p	intronic	sense
ABCF1	YOD1	hsa-miR-877-5p	intronic	sense
ABCF1	ZBTB38	hsa-miR-877-3p	intronic	sense
ABCF1	ZFP91	hsa-miR-877-5p	intronic	sense
ABCF1	ZNF174	hsa-miR-877-5p	intronic	sense
ABHD3	AGO1	hsa-miR-320c	intronic	antisense
ABHD3	FAM208B	hsa-miR-320c	intronic	antisense
ABHD3	GTPBP2	hsa-miR-320c	intronic	antisense
ABHD3	KLHL15	hsa-miR-320c	intronic	antisense
ABHD3	MAX	hsa-miR-320c	intronic	antisense
ABHD3	PCDHA2	hsa-miR-320c	intronic	antisense
ABHD3	PNN	hsa-miR-320c	intronic	antisense
ABHD3	RARG	hsa-miR-320c	intronic	antisense
ABHD3	SEC14L1	hsa-miR-320c	intronic	antisense
ABHD3	SYNCRIP	hsa-miR-320c	intronic	antisense
ABHD3	SYNM	hsa-miR-320c	intronic	antisense
ABHD3	TNRC6C	hsa-miR-320c	intronic	antisense
ABHD3	ULK1	hsa-miR-320c	intronic	antisense
ABHD3	ZNF267	hsa-miR-320c	intronic	antisense
ABHD3	ZNF275	hsa-miR-320c	intronic	antisense
ABLIM2	CCND1	hsa-miR-95-3p	intronic	sense
ABLIM2	SNX1	hsa-miR-95-3p	intronic	sense
ABLIM2	WHSC1	hsa-miR-95-3p	intronic	sense
ACADVL	AAK1	hsa-miR-324-3p	intronic	antisense
ACADVL	ACTB	hsa-miR-324-5p	intronic	antisense
ACADVL	AHNAK	hsa-miR-324-5p	intronic	antisense
ACADVL	ANXA11	hsa-miR-324-3p	intronic	antisense
ACADVL	ARHGEF10L	hsa-miR-324-5p	intronic	antisense
ACADVL	ATPIF1	hsa-miR-324-3p	intronic	antisense
ACADVL	ATXN1	hsa-miR-324-3p	intronic	antisense
ACADVL	BAI2	hsa-miR-324-5p	intronic	antisense
ACADVL	BTN3A1	hsa-miR-324-5p	intronic	antisense
ACADVL	CD151	hsa-miR-324-3p	intronic	antisense
ACADVL	CFL1	hsa-miR-324-5p	intronic	antisense
ACADVL	CHD4	hsa-miR-324-3p	intronic	antisense
ACADVL	CIZ1	hsa-miR-324-3p	intronic	antisense
ACADVL	COX7C	hsa-miR-324-3p	intronic	antisense
ACADVL	DAZAP2	hsa-miR-324-3p	intronic	antisense
ACADVL	DEF8	hsa-miR-324-5p	intronic	antisense
ACADVL	DYRK1A	hsa-miR-324-5p	intronic	antisense
ACADVL	EEF1A1	hsa-miR-324-3p	intronic	antisense
ACADVL	EFNA1	hsa-miR-324-3p	intronic	antisense
ACADVL	EIF3B	hsa-miR-324-3p	intronic	antisense
ACADVL	FASN	hsa-miR-324-3p	intronic	antisense
ACADVL	FAXC	hsa-miR-324-3p	intronic	antisense
ACADVL	FBXL2	hsa-miR-324-3p	intronic	antisense
ACADVL	FEN1	hsa-miR-324-3p	intronic	antisense
ACADVL	GANAB	hsa-miR-324-5p	intronic	antisense
ACADVL	GIGYF1	hsa-miR-324-5p	intronic	antisense
ACADVL	GNB1	hsa-miR-324-5p	intronic	antisense
ACADVL	HOXA9	hsa-miR-324-5p	intronic	antisense
ACADVL	HSPA8	hsa-miR-324-3p	intronic	antisense
ACADVL	HUWE1	hsa-miR-324-3p	intronic	antisense
ACADVL	KDM2B	hsa-miR-324-3p	intronic	antisense
ACADVL	KIAA1462	hsa-miR-324-5p	intronic	antisense
ACADVL	KLHDC2	hsa-miR-324-3p	intronic	antisense
ACADVL	MED25	hsa-miR-324-3p	intronic	antisense
ACADVL	MID2	hsa-miR-324-5p	intronic	antisense
ACADVL	MKLN1	hsa-miR-324-5p	intronic	antisense
ACADVL	MKNK2	hsa-miR-324-3p	intronic	antisense
ACADVL	MSH6	hsa-miR-324-5p	intronic	antisense
ACADVL	MZT2A	hsa-miR-324-5p	intronic	antisense
ACADVL	NACC2	hsa-miR-324-3p	intronic	antisense
ACADVL	NEK9	hsa-miR-324-3p	intronic	antisense
ACADVL	NFE2L1	hsa-miR-324-3p	intronic	antisense
ACADVL	NKX2-5	hsa-miR-324-5p	intronic	antisense
ACADVL	POU2F1	hsa-miR-324-3p	intronic	antisense
ACADVL	PPIA	hsa-miR-324-5p	intronic	antisense
ACADVL	PPP1R10	hsa-miR-324-3p	intronic	antisense
ACADVL	PRKAR1A	hsa-miR-324-3p	intronic	antisense
ACADVL	PSMD4	hsa-miR-324-5p	intronic	antisense
ACADVL	PSME1	hsa-miR-324-5p	intronic	antisense
ACADVL	PSME3	hsa-miR-324-5p	intronic	antisense
ACADVL	RAB7A	hsa-miR-324-3p	intronic	antisense
ACADVL	RAPH1	hsa-miR-324-5p	intronic	antisense
ACADVL	RBM26	hsa-miR-324-3p	intronic	antisense
ACADVL	RER1	hsa-miR-324-5p	intronic	antisense
ACADVL	RPL10A	hsa-miR-324-3p	intronic	antisense
ACADVL	RPL10	hsa-miR-324-3p	intronic	antisense
ACADVL	SAP30BP	hsa-miR-324-5p	intronic	antisense
ACADVL	SF3B2	hsa-miR-324-5p	intronic	antisense
ACADVL	SGOL1	hsa-miR-324-5p	intronic	antisense
ACADVL	SNX7	hsa-miR-324-5p	intronic	antisense
ACADVL	SON	hsa-miR-324-3p	intronic	antisense
ACADVL	SPEN	hsa-miR-324-5p	intronic	antisense
ACADVL	SRCAP	hsa-miR-324-3p	intronic	antisense
ACADVL	SRF	hsa-miR-324-3p	intronic	antisense
ACADVL	SRRM1	hsa-miR-324-5p	intronic	antisense
ACADVL	SRRM2	hsa-miR-324-3p	intronic	antisense
ACADVL	STX16	hsa-miR-324-3p	intronic	antisense
ACADVL	STXBP4	hsa-miR-324-5p	intronic	antisense
ACADVL	SYNGR2	hsa-miR-324-5p	intronic	antisense
ACADVL	SYNJ2	hsa-miR-324-3p	intronic	antisense
ACADVL	TACC3	hsa-miR-324-5p	intronic	antisense
ACADVL	TMCC1	hsa-miR-324-5p	intronic	antisense
ACADVL	TRPC4AP	hsa-miR-324-5p	intronic	antisense
ACADVL	TUBA1B	hsa-miR-324-5p	intronic	antisense
ACADVL	TUFM	hsa-miR-324-5p	intronic	antisense
ACADVL	U2AF2	hsa-miR-324-3p	intronic	antisense
ACADVL	UBE2I	hsa-miR-324-5p	intronic	antisense
ACADVL	UGT8	hsa-miR-324-5p	intronic	antisense
ACADVL	VOPP1	hsa-miR-324-3p	intronic	antisense
ACADVL	VPS51	hsa-miR-324-5p	intronic	antisense
ACADVL	WHSC1	hsa-miR-324-5p	intronic	antisense
ACADVL	XPO6	hsa-miR-324-5p	intronic	antisense
ACADVL	YTHDC1	hsa-miR-324-3p	intronic	antisense
ACADVL	ZBED1	hsa-miR-324-5p	intronic	antisense
AKT2	DCAF7	hsa-miR-641	intronic	sense
AKT2	DDX3X	hsa-miR-641	intronic	sense
AKT2	DEPDC1B	hsa-miR-641	intronic	sense
AKT2	EIF4A2	hsa-miR-641	intronic	sense
AKT2	FGD4	hsa-miR-641	intronic	sense
AKT2	GOLT1B	hsa-miR-641	intronic	sense
AKT2	ID4	hsa-miR-641	intronic	sense
AKT2	KIF5B	hsa-miR-641	intronic	sense
AKT2	LDLR	hsa-miR-641	intronic	sense
AKT2	MOB1A	hsa-miR-641	intronic	sense
AKT2	NUFIP2	hsa-miR-641	intronic	sense
AKT2	SAR1A	hsa-miR-641	intronic	sense
AKT2	SEPT2	hsa-miR-641	intronic	sense
AKT2	TES	hsa-miR-641	intronic	sense
AKT2	THOC2	hsa-miR-641	intronic	sense
AKT2	TOB1	hsa-miR-641	intronic	sense
AKT2	UTP18	hsa-miR-641	intronic	sense
ALDH4A1	CALM2	hsa-miR-1290	intronic	sense
ALDH4A1	DNAJB9	hsa-miR-1290	intronic	sense
ALDH4A1	EPM2AIP1	hsa-miR-1290	intronic	sense
ALDH4A1	RORA	hsa-miR-1290	intronic	sense
ALDH4A1	UBN2	hsa-miR-1290	intronic	sense
ANK1	ATXN7L3	hsa-miR-486-3p	intronic	sense
ANK1	ATXN7L3	hsa-miR-486-3p	intronic	antisense
ANK1	ERBB2	hsa-miR-486-3p	intronic	sense
ANK1	ERBB2	hsa-miR-486-3p	intronic	antisense
ANK1	H3F3B	hsa-miR-486-5p	intronic	sense
ANK1	H3F3B	hsa-miR-486-5p	intronic	antisense
ANK1	KMT2D	hsa-miR-486-3p	intronic	sense
ANK1	KMT2D	hsa-miR-486-3p	intronic	antisense
ANK1	LY6E	hsa-miR-486-3p	intronic	sense
ANK1	LY6E	hsa-miR-486-3p	intronic	antisense
ANK1	MKNK2	hsa-miR-486-3p	intronic	sense
ANK1	MKNK2	hsa-miR-486-3p	intronic	antisense
ANK1	RBM12B	hsa-miR-486-5p	intronic	sense
ANK1	RBM12B	hsa-miR-486-5p	intronic	antisense
ANK1	RFWD3	hsa-miR-486-3p	intronic	sense
ANK1	RFWD3	hsa-miR-486-3p	intronic	antisense
ANK1	SIK1	hsa-miR-486-3p	intronic	sense
ANK1	SIK1	hsa-miR-486-3p	intronic	antisense
ANK1	SKI	hsa-miR-486-3p	intronic	sense
ANK1	SKI	hsa-miR-486-3p	intronic	antisense
ANK1	SLC4A2	hsa-miR-486-3p	intronic	sense
ANK1	SLC4A2	hsa-miR-486-3p	intronic	antisense
ANK1	SPRED1	hsa-miR-486-3p	intronic	sense
ANK1	SPRED1	hsa-miR-486-3p	intronic	antisense
ANK1	SPRTN	hsa-miR-486-5p	intronic	sense
ANK1	SPRTN	hsa-miR-486-5p	intronic	antisense
ANK1	ZDHHC20	hsa-miR-486-5p	intronic	sense
ANK1	ZDHHC20	hsa-miR-486-5p	intronic	antisense
AP1B1	CCND2	hsa-miR-3653-3p	intronic	sense
AP1B1	MTFR1	hsa-miR-3653-3p	intronic	sense
AP1B1	PEG10	hsa-miR-3653-3p	intronic	sense
AP1B1	TNRC6B	hsa-miR-3653-3p	intronic	sense
AP1B1	YTHDF1	hsa-miR-3653-3p	intronic	sense
AP1B1	ZBTB10	hsa-miR-3653-3p	intronic	sense
AP3S2	FAM160B1	hsa-miR-5094	intronic	sense
AP3S2	FZD6	hsa-miR-5094	intronic	sense
AP3S2	HNRNPU	hsa-miR-5094	intronic	sense
AP3S2	MAP3K9	hsa-miR-5094	intronic	sense
AP3S2	NUFIP2	hsa-miR-5094	intronic	sense
AP3S2	SLC22A23	hsa-miR-5094	intronic	sense
ARF1	ANO6	hsa-miR-3620-3p	intronic	sense
ARF1	UTP3	hsa-miR-3620-3p	intronic	sense
ARFGAP1	ACVR2B	hsa-miR-4326	intronic	sense
ARFGAP1	AMOTL1	hsa-miR-4326	intronic	sense
ARFGAP1	CCNT1	hsa-miR-4326	intronic	sense
ARFGAP1	CLTC	hsa-miR-4326	intronic	sense
ARFGAP1	KHNYN	hsa-miR-4326	intronic	sense
ARFGAP1	MKI67	hsa-miR-4326	intronic	sense
ARFGAP1	TMEM120B	hsa-miR-4326	intronic	sense
ARFGAP1	TXNIP	hsa-miR-4326	intronic	sense
ARHGAP10	PI4K2B	hsa-miR-4799-5p	intronic	sense
ARHGAP6	BAG4	hsa-miR-548ax	intronic	sense
ARHGAP6	CCNT1	hsa-miR-548ax	intronic	sense
ARHGAP6	CSDE1	hsa-miR-548ax	intronic	sense
ARHGAP6	EPHA4	hsa-miR-548ax	intronic	sense
ARHGAP6	HNRNPA0	hsa-miR-548ax	intronic	sense
ARHGAP6	ISG20L2	hsa-miR-548ax	intronic	sense
ARHGAP6	MTF2	hsa-miR-548ax	intronic	sense
ARHGAP6	MTR	hsa-miR-548ax	intronic	sense
ARHGAP6	MYL12B	hsa-miR-548ax	intronic	sense
ARHGAP6	ZBTB37	hsa-miR-548ax	intronic	sense
ARHGAP6	ZNF850	hsa-miR-548ax	intronic	sense
ARHGEF11	CALR	hsa-miR-765	intronic	sense
ARHGEF11	CDC42SE1	hsa-miR-765	intronic	sense
ARHGEF11	CHAC1	hsa-miR-765	intronic	sense
ARHGEF11	FOSL1	hsa-miR-765	intronic	sense
ARHGEF11	HNF4A	hsa-miR-765	intronic	sense
ARHGEF11	MGAT5	hsa-miR-765	intronic	sense
ARHGEF11	MIDN	hsa-miR-765	intronic	sense
ARHGEF11	NFIX	hsa-miR-765	intronic	sense
ARHGEF11	NTRK3	hsa-miR-765	intronic	sense
ARHGEF11	PFKFB3	hsa-miR-765	intronic	sense
ARHGEF11	PTPN14	hsa-miR-765	intronic	sense
ARHGEF11	SLC7A5	hsa-miR-765	intronic	sense
ARHGEF11	TNRC6B	hsa-miR-765	intronic	sense
ARL10	EIF4EBP2	hsa-miR-1271-5p	intronic	sense
ARL10	MORF4L1	hsa-miR-1271-5p	intronic	sense
ARL10	SEMA4C	hsa-miR-1271-3p	intronic	sense
ARL10	SLC25A25	hsa-miR-1271-5p	intronic	sense
ARL10	SMC1A	hsa-miR-1271-3p	intronic	sense
ARL10	SPPL2A	hsa-miR-1271-5p	intronic	sense
ARL10	STK17B	hsa-miR-1271-5p	intronic	sense
ARL10	TRIM71	hsa-miR-1271-5p	intronic	sense
ARPP21	A2M	hsa-miR-128-3p	intronic	sense
ARPP21	ACADM	hsa-miR-128-3p	intronic	sense
ARPP21	ACSL5	hsa-miR-128-3p	intronic	sense
ARPP21	ADAMTS4	hsa-miR-128-3p	intronic	sense
ARPP21	ADAMTS5	hsa-miR-128-3p	intronic	sense
ARPP21	AFF4	hsa-miR-128-3p	intronic	sense
ARPP21	AJUBA	hsa-miR-128-3p	intronic	sense
ARPP21	AKIRIN1	hsa-miR-128-3p	intronic	sense
ARPP21	ALDH4A1	hsa-miR-128-3p	intronic	sense
ARPP21	ALDH9A1	hsa-miR-128-3p	intronic	sense
ARPP21	ANKFY1	hsa-miR-128-3p	intronic	sense
ARPP21	ANKRD40	hsa-miR-128-3p	intronic	sense
ARPP21	AP3D1	hsa-miR-128-3p	intronic	sense
ARPP21	APEX1	hsa-miR-128-3p	intronic	sense
ARPP21	APPBP2	hsa-miR-128-3p	intronic	sense
ARPP21	ARF6	hsa-miR-128-3p	intronic	sense
ARPP21	ARHGAP12	hsa-miR-128-3p	intronic	sense
ARPP21	ARHGAP5	hsa-miR-128-3p	intronic	sense
ARPP21	ARID5B	hsa-miR-128-3p	intronic	sense
ARPP21	ARL10	hsa-miR-128-3p	intronic	sense
ARPP21	ATP6V1C1	hsa-miR-128-3p	intronic	sense
ARPP21	ATP8A1	hsa-miR-128-3p	intronic	sense
ARPP21	AZGP1	hsa-miR-128-3p	intronic	sense
ARPP21	B4GALT1	hsa-miR-128-3p	intronic	sense
ARPP21	BAG2	hsa-miR-128-3p	intronic	sense
ARPP21	BAX	hsa-miR-128-3p	intronic	sense
ARPP21	BMI1	hsa-miR-128-3p	intronic	sense
ARPP21	BMPR2	hsa-miR-128-3p	intronic	sense
ARPP21	BOC	hsa-miR-128-3p	intronic	sense
ARPP21	BPGM	hsa-miR-128-3p	intronic	sense
ARPP21	BPIFB3	hsa-miR-128-3p	intronic	sense
ARPP21	BRCA2	hsa-miR-128-3p	intronic	sense
ARPP21	BRWD1	hsa-miR-128-3p	intronic	sense
ARPP21	C6orf120	hsa-miR-128-3p	intronic	sense
ARPP21	C6orf211	hsa-miR-128-3p	intronic	sense
ARPP21	C8orf4	hsa-miR-128-3p	intronic	sense
ARPP21	CABLES1	hsa-miR-128-3p	intronic	sense
ARPP21	CANX	hsa-miR-128-3p	intronic	sense
ARPP21	CASC3	hsa-miR-128-3p	intronic	sense
ARPP21	CASQ2	hsa-miR-128-3p	intronic	sense
ARPP21	CCDC117	hsa-miR-128-3p	intronic	sense
ARPP21	CCDC6	hsa-miR-128-3p	intronic	sense
ARPP21	CCL17	hsa-miR-128-3p	intronic	sense
ARPP21	CCNK	hsa-miR-128-3p	intronic	sense
ARPP21	CD2AP	hsa-miR-128-3p	intronic	sense
ARPP21	CD300A	hsa-miR-128-3p	intronic	sense
ARPP21	CDH5	hsa-miR-128-3p	intronic	sense
ARPP21	CDK19	hsa-miR-128-3p	intronic	sense
ARPP21	CDY2B	hsa-miR-128-3p	intronic	sense
ARPP21	CETN1	hsa-miR-128-3p	intronic	sense
ARPP21	CLCA4	hsa-miR-128-3p	intronic	sense
ARPP21	CLDN5	hsa-miR-128-3p	intronic	sense
ARPP21	CLPP	hsa-miR-128-3p	intronic	sense
ARPP21	CLSPN	hsa-miR-128-3p	intronic	sense
ARPP21	CMTM6	hsa-miR-128-3p	intronic	sense
ARPP21	CNNM2	hsa-miR-128-3p	intronic	sense
ARPP21	CNOT1	hsa-miR-128-3p	intronic	sense
ARPP21	CPEB4	hsa-miR-128-3p	intronic	sense
ARPP21	CSF1	hsa-miR-128-3p	intronic	sense
ARPP21	CTDSP1	hsa-miR-128-3p	intronic	sense
ARPP21	DACT2	hsa-miR-128-3p	intronic	sense
ARPP21	DCAF12	hsa-miR-128-3p	intronic	sense
ARPP21	DCAF7	hsa-miR-128-3p	intronic	sense
ARPP21	DCK	hsa-miR-128-3p	intronic	sense
ARPP21	DCP2	hsa-miR-128-3p	intronic	sense
ARPP21	DDAH1	hsa-miR-128-3p	intronic	sense
ARPP21	DDI2	hsa-miR-128-3p	intronic	sense
ARPP21	DDX6	hsa-miR-128-3p	intronic	sense
ARPP21	DNAJB8	hsa-miR-128-3p	intronic	sense
ARPP21	DYNLL2	hsa-miR-128-3p	intronic	sense
ARPP21	E2F7	hsa-miR-128-3p	intronic	sense
ARPP21	EFEMP2	hsa-miR-128-3p	intronic	sense
ARPP21	EIF5	hsa-miR-128-3p	intronic	sense
ARPP21	EN2	hsa-miR-128-3p	intronic	sense
ARPP21	EPB41L1	hsa-miR-128-3p	intronic	sense
ARPP21	ESCO2	hsa-miR-128-3p	intronic	sense
ARPP21	EYA4	hsa-miR-128-3p	intronic	sense
ARPP21	FAM213B	hsa-miR-128-3p	intronic	sense
ARPP21	FAM217B	hsa-miR-128-3p	intronic	sense
ARPP21	FAM49B	hsa-miR-128-3p	intronic	sense
ARPP21	FAM89A	hsa-miR-128-3p	intronic	sense
ARPP21	FAM9B	hsa-miR-128-3p	intronic	sense
ARPP21	FBXW7	hsa-miR-128-3p	intronic	sense
ARPP21	FKBP10	hsa-miR-128-3p	intronic	sense
ARPP21	FNBP1	hsa-miR-128-3p	intronic	sense
ARPP21	FRA10AC1	hsa-miR-128-3p	intronic	sense
ARPP21	FUBP3	hsa-miR-128-3p	intronic	sense
ARPP21	FXYD2	hsa-miR-128-3p	intronic	sense
ARPP21	FYN	hsa-miR-128-3p	intronic	sense
ARPP21	G6PC3	hsa-miR-128-3p	intronic	sense
ARPP21	GAS7	hsa-miR-128-3p	intronic	sense
ARPP21	GATA6	hsa-miR-128-3p	intronic	sense
ARPP21	GCC2	hsa-miR-128-3p	intronic	sense
ARPP21	GCNT2	hsa-miR-128-3p	intronic	sense
ARPP21	GDNF	hsa-miR-128-3p	intronic	sense
ARPP21	GLRX	hsa-miR-128-3p	intronic	sense
ARPP21	GNAQ	hsa-miR-128-3p	intronic	sense
ARPP21	GNG12	hsa-miR-128-3p	intronic	sense
ARPP21	GOLGA8B	hsa-miR-128-3p	intronic	sense
ARPP21	GOLPH3L	hsa-miR-128-3p	intronic	sense
ARPP21	GPR83	hsa-miR-128-3p	intronic	sense
ARPP21	HEY2	hsa-miR-128-3p	intronic	sense
ARPP21	HMOX1	hsa-miR-128-3p	intronic	sense
ARPP21	HNRNPF	hsa-miR-128-3p	intronic	sense
ARPP21	HOXA10	hsa-miR-128-3p	intronic	sense
ARPP21	HOXC6	hsa-miR-128-3p	intronic	sense
ARPP21	HRASLS5	hsa-miR-128-3p	intronic	sense
ARPP21	HTRA4	hsa-miR-128-3p	intronic	sense
ARPP21	INA	hsa-miR-128-3p	intronic	sense
ARPP21	INTS2	hsa-miR-128-3p	intronic	sense
ARPP21	INTS8	hsa-miR-128-3p	intronic	sense
ARPP21	ITSN2	hsa-miR-128-3p	intronic	sense
ARPP21	JAK1	hsa-miR-128-3p	intronic	sense
ARPP21	KCNJ6	hsa-miR-128-3p	intronic	sense
ARPP21	KIAA0319L	hsa-miR-128-3p	intronic	sense
ARPP21	KLF5	hsa-miR-128-3p	intronic	sense
ARPP21	KLHL23	hsa-miR-128-3p	intronic	sense
ARPP21	KMT2A	hsa-miR-128-3p	intronic	sense
ARPP21	KMT2C	hsa-miR-128-3p	intronic	sense
ARPP21	KNG1	hsa-miR-128-3p	intronic	sense
ARPP21	KPNB1	hsa-miR-128-3p	intronic	sense
ARPP21	LDLR	hsa-miR-128-3p	intronic	sense
ARPP21	LIFR	hsa-miR-128-3p	intronic	sense
ARPP21	LILRB5	hsa-miR-128-3p	intronic	sense
ARPP21	LITAF	hsa-miR-128-3p	intronic	sense
ARPP21	LMNB1	hsa-miR-128-3p	intronic	sense
ARPP21	LNPEP	hsa-miR-128-3p	intronic	sense
ARPP21	LONRF1	hsa-miR-128-3p	intronic	sense
ARPP21	LRRC40	hsa-miR-128-3p	intronic	sense
ARPP21	LSM3	hsa-miR-128-3p	intronic	sense
ARPP21	LYSMD3	hsa-miR-128-3p	intronic	sense
ARPP21	MAPK6	hsa-miR-128-3p	intronic	sense
ARPP21	MARCKSL1	hsa-miR-128-3p	intronic	sense
ARPP21	MBTD1	hsa-miR-128-3p	intronic	sense
ARPP21	MCTP1	hsa-miR-128-3p	intronic	sense
ARPP21	MID2	hsa-miR-128-3p	intronic	sense
ARPP21	MIER3	hsa-miR-128-3p	intronic	sense
ARPP21	MKNK2	hsa-miR-128-3p	intronic	sense
ARPP21	MOB1A	hsa-miR-128-3p	intronic	sense
ARPP21	MOB1B	hsa-miR-128-3p	intronic	sense
ARPP21	MOB3B	hsa-miR-128-3p	intronic	sense
ARPP21	MPP2	hsa-miR-128-3p	intronic	sense
ARPP21	MRPS14	hsa-miR-128-3p	intronic	sense
ARPP21	MUC13	hsa-miR-128-3p	intronic	sense
ARPP21	MYPN	hsa-miR-128-3p	intronic	sense
ARPP21	NBEA	hsa-miR-128-3p	intronic	sense
ARPP21	NCK2	hsa-miR-128-3p	intronic	sense
ARPP21	NDUFC2	hsa-miR-128-3p	intronic	sense
ARPP21	NEK2	hsa-miR-128-3p	intronic	sense
ARPP21	NGFRAP1	hsa-miR-128-3p	intronic	sense
ARPP21	NTRK3	hsa-miR-128-3p	intronic	sense
ARPP21	NUFIP2	hsa-miR-128-3p	intronic	sense
ARPP21	PAIP2	hsa-miR-128-3p	intronic	sense
ARPP21	PCTP	hsa-miR-128-3p	intronic	sense
ARPP21	PDE3A	hsa-miR-128-3p	intronic	sense
ARPP21	PDE3B	hsa-miR-128-3p	intronic	sense
ARPP21	PDHX	hsa-miR-128-3p	intronic	sense
ARPP21	PDPK1	hsa-miR-128-3p	intronic	sense
ARPP21	PDZRN4	hsa-miR-128-3p	intronic	sense
ARPP21	PEG10	hsa-miR-128-3p	intronic	sense
ARPP21	PHF14	hsa-miR-128-3p	intronic	sense
ARPP21	PIK3C2B	hsa-miR-128-3p	intronic	sense
ARPP21	PITHD1	hsa-miR-128-3p	intronic	sense
ARPP21	PLA2G5	hsa-miR-128-3p	intronic	sense
ARPP21	PLAG1	hsa-miR-128-3p	intronic	sense
ARPP21	PNKD	hsa-miR-128-3p	intronic	sense
ARPP21	PPIF	hsa-miR-128-3p	intronic	sense
ARPP21	PRKAA1	hsa-miR-128-3p	intronic	sense
ARPP21	PRR11	hsa-miR-128-3p	intronic	sense
ARPP21	PTCHD1	hsa-miR-128-3p	intronic	sense
ARPP21	PTCHD3	hsa-miR-128-3p	intronic	sense
ARPP21	PTGS2	hsa-miR-128-3p	intronic	sense
ARPP21	PTPLAD1	hsa-miR-128-3p	intronic	sense
ARPP21	PYGO1	hsa-miR-128-3p	intronic	sense
ARPP21	RAB22A	hsa-miR-128-3p	intronic	sense
ARPP21	RASSF6	hsa-miR-128-3p	intronic	sense
ARPP21	RBBP5	hsa-miR-128-3p	intronic	sense
ARPP21	RBM24	hsa-miR-128-3p	intronic	sense
ARPP21	RELN	hsa-miR-128-3p	intronic	sense
ARPP21	RFX3	hsa-miR-128-3p	intronic	sense
ARPP21	RGS14	hsa-miR-128-3p	intronic	sense
ARPP21	RND1	hsa-miR-128-3p	intronic	sense
ARPP21	RNF144B	hsa-miR-128-3p	intronic	sense
ARPP21	RNF152	hsa-miR-128-3p	intronic	sense
ARPP21	ROPN1L	hsa-miR-128-3p	intronic	sense
ARPP21	RPL28	hsa-miR-128-3p	intronic	sense
ARPP21	RPS24	hsa-miR-128-3p	intronic	sense
ARPP21	RPS6KA5	hsa-miR-128-3p	intronic	sense
ARPP21	RREB1	hsa-miR-128-3p	intronic	sense
ARPP21	RUNX1	hsa-miR-128-3p	intronic	sense
ARPP21	RXRA	hsa-miR-128-3p	intronic	sense
ARPP21	SEC61A1	hsa-miR-128-3p	intronic	sense
ARPP21	SERTAD4	hsa-miR-128-3p	intronic	sense
ARPP21	SETD7	hsa-miR-128-3p	intronic	sense
ARPP21	SFXN2	hsa-miR-128-3p	intronic	sense
ARPP21	SGPP1	hsa-miR-128-3p	intronic	sense
ARPP21	SH3BGRL	hsa-miR-128-3p	intronic	sense
ARPP21	SH3RF1	hsa-miR-128-3p	intronic	sense
ARPP21	SHOC2	hsa-miR-128-3p	intronic	sense
ARPP21	SIRT1	hsa-miR-128-3p	intronic	sense
ARPP21	SLC16A1	hsa-miR-128-3p	intronic	sense
ARPP21	SLC17A4	hsa-miR-128-3p	intronic	sense
ARPP21	SLC22A14	hsa-miR-128-3p	intronic	sense
ARPP21	SLC35F4	hsa-miR-128-3p	intronic	sense
ARPP21	SLC39A11	hsa-miR-128-3p	intronic	sense
ARPP21	SLC39A7	hsa-miR-128-3p	intronic	sense
ARPP21	SLC7A11	hsa-miR-128-3p	intronic	sense
ARPP21	SMCHD1	hsa-miR-128-3p	intronic	sense
ARPP21	SNAI2	hsa-miR-128-3p	intronic	sense
ARPP21	SNRK	hsa-miR-128-3p	intronic	sense
ARPP21	SOS1	hsa-miR-128-3p	intronic	sense
ARPP21	SOX11	hsa-miR-128-3p	intronic	sense
ARPP21	SP1	hsa-miR-128-3p	intronic	sense
ARPP21	SRPR	hsa-miR-128-3p	intronic	sense
ARPP21	SRSF1	hsa-miR-128-3p	intronic	sense
ARPP21	STAG1	hsa-miR-128-3p	intronic	sense
ARPP21	STK35	hsa-miR-128-3p	intronic	sense
ARPP21	STK3	hsa-miR-128-3p	intronic	sense
ARPP21	SUCO	hsa-miR-128-3p	intronic	sense
ARPP21	SUMF1	hsa-miR-128-3p	intronic	sense
ARPP21	SUPT7L	hsa-miR-128-3p	intronic	sense
ARPP21	SUV420H1	hsa-miR-128-3p	intronic	sense
ARPP21	SUZ12	hsa-miR-128-3p	intronic	sense
ARPP21	TAGLN	hsa-miR-128-3p	intronic	sense
ARPP21	TAOK1	hsa-miR-128-3p	intronic	sense
ARPP21	TBX3	hsa-miR-128-3p	intronic	sense
ARPP21	TGFBR1	hsa-miR-128-3p	intronic	sense
ARPP21	TGFBR3	hsa-miR-128-3p	intronic	sense
ARPP21	TM4SF1	hsa-miR-128-3p	intronic	sense
ARPP21	TMBIM6	hsa-miR-128-3p	intronic	sense
ARPP21	TMED5	hsa-miR-128-3p	intronic	sense
ARPP21	TMEM30A	hsa-miR-128-3p	intronic	sense
ARPP21	TNNI1	hsa-miR-128-3p	intronic	sense
ARPP21	TRIM36	hsa-miR-128-3p	intronic	sense
ARPP21	TROVE2	hsa-miR-128-3p	intronic	sense
ARPP21	TSPAN13	hsa-miR-128-3p	intronic	sense
ARPP21	TSPAN6	hsa-miR-128-3p	intronic	sense
ARPP21	TSPYL1	hsa-miR-128-3p	intronic	sense
ARPP21	TUBBP1	hsa-miR-128-3p	intronic	sense
ARPP21	TUB	hsa-miR-128-3p	intronic	sense
ARPP21	TUSC5	hsa-miR-128-3p	intronic	sense
ARPP21	TXNIP	hsa-miR-128-3p	intronic	sense
ARPP21	UBE2D1	hsa-miR-128-3p	intronic	sense
ARPP21	UBE2G2	hsa-miR-128-3p	intronic	sense
ARPP21	UBE2N	hsa-miR-128-3p	intronic	sense
ARPP21	UBE2W	hsa-miR-128-3p	intronic	sense
ARPP21	UBR4	hsa-miR-128-3p	intronic	sense
ARPP21	UGCG	hsa-miR-128-3p	intronic	sense
ARPP21	UNC13C	hsa-miR-128-3p	intronic	sense
ARPP21	USP25	hsa-miR-128-3p	intronic	sense
ARPP21	USP46	hsa-miR-128-3p	intronic	sense
ARPP21	VEGFC	hsa-miR-128-3p	intronic	sense
ARPP21	VPS13C	hsa-miR-128-3p	intronic	sense
ARPP21	VPS13D	hsa-miR-128-3p	intronic	sense
ARPP21	VPS4B	hsa-miR-128-3p	intronic	sense
ARPP21	WASL	hsa-miR-128-3p	intronic	sense
ARPP21	WEE1	hsa-miR-128-3p	intronic	sense
ARPP21	WNT3A	hsa-miR-128-3p	intronic	sense
ARPP21	YPEL1	hsa-miR-128-3p	intronic	sense
ARPP21	ZBED6CL	hsa-miR-128-3p	intronic	sense
ARPP21	ZBTB18	hsa-miR-128-3p	intronic	sense
ARPP21	ZFHX3	hsa-miR-128-3p	intronic	sense
ARPP21	ZFHX4	hsa-miR-128-3p	intronic	sense
ARPP21	ZFP1	hsa-miR-128-3p	intronic	sense
ARPP21	ZFP36L1	hsa-miR-128-3p	intronic	sense
ARPP21	ZIC5	hsa-miR-128-3p	intronic	sense
ARPP21	ZNF236	hsa-miR-128-3p	intronic	sense
ARPP21	ZNF385A	hsa-miR-128-3p	intronic	sense
ARPP21	ZNF552	hsa-miR-128-3p	intronic	sense
ARPP21	ZNF614	hsa-miR-128-3p	intronic	sense
ARPP21	ZNF652	hsa-miR-128-3p	intronic	sense
ARPP21	ZNF800	hsa-miR-128-3p	intronic	sense
ARRB1	ABCF2	hsa-miR-326	intronic	sense
ARRB1	ACTB	hsa-miR-326	intronic	sense
ARRB1	ASXL2	hsa-miR-326	intronic	sense
ARRB1	CCND1	hsa-miR-326	intronic	sense
ARRB1	MAZ	hsa-miR-326	intronic	sense
ARRB1	POFUT1	hsa-miR-326	intronic	sense
ARRB1	SPTLC1	hsa-miR-326	intronic	sense
ARRB1	THRAP3	hsa-miR-326	intronic	sense
ARRB1	ZNF746	hsa-miR-326	intronic	sense
ASTN1	AAED1	hsa-miR-488-3p	intronic	sense
ASTN1	AGPAT5	hsa-miR-488-3p	intronic	sense
ASTN1	ARL6IP1	hsa-miR-488-5p	intronic	sense
ASTN1	HAT1	hsa-miR-488-3p	intronic	sense
ASTN1	KLHDC3	hsa-miR-488-3p	intronic	sense
ASTN1	MIDN	hsa-miR-488-3p	intronic	sense
ASTN1	POMC	hsa-miR-488-3p	intronic	sense
ASTN1	PPP1R15B	hsa-miR-488-3p	intronic	sense
ASTN1	ZMAT3	hsa-miR-488-3p	intronic	sense
ASTN1	ZNF548	hsa-miR-488-3p	intronic	sense
ATAD2	ACTB	hsa-miR-548d-3p	intronic	sense
ATAD2	ADAMTS5	hsa-miR-548d-3p	intronic	sense
ATAD2	AKAP11	hsa-miR-548aa	intronic	antisense
ATAD2	ALYREF	hsa-miR-548d-3p	intronic	sense
ATAD2	AQP3	hsa-miR-548d-5p	intronic	sense
ATAD2	BACH1	hsa-miR-548d-5p	intronic	sense
ATAD2	CBX3	hsa-miR-548d-5p	intronic	sense
ATAD2	CDK4	hsa-miR-548d-5p	intronic	sense
ATAD2	CDKN1B	hsa-miR-548d-3p	intronic	sense
ATAD2	CELF1	hsa-miR-548d-3p	intronic	sense
ATAD2	DDIT4	hsa-miR-548d-5p	intronic	sense
ATAD2	ERBB2	hsa-miR-548d-3p	intronic	sense
ATAD2	FAM135A	hsa-miR-548d-5p	intronic	sense
ATAD2	FOXN2	hsa-miR-548d-5p	intronic	sense
ATAD2	G3BP1	hsa-miR-548d-5p	intronic	sense
ATAD2	GTPBP2	hsa-miR-548d-5p	intronic	sense
ATAD2	HIPK3	hsa-miR-548d-3p	intronic	sense
ATAD2	HNRNPA1	hsa-miR-548d-3p	intronic	sense
ATAD2	IL6ST	hsa-miR-548d-5p	intronic	sense
ATAD2	INHBA	hsa-miR-548aa	intronic	antisense
ATAD2	INHBA	hsa-miR-548d-3p	intronic	sense
ATAD2	KLHL28	hsa-miR-548d-5p	intronic	sense
ATAD2	LIPA	hsa-miR-548d-5p	intronic	sense
ATAD2	MFAP3	hsa-miR-548d-3p	intronic	sense
ATAD2	MKI67	hsa-miR-548d-5p	intronic	sense
ATAD2	MKLN1	hsa-miR-548d-5p	intronic	sense
ATAD2	MYBL1	hsa-miR-548d-3p	intronic	sense
ATAD2	NR2F2	hsa-miR-548d-3p	intronic	sense
ATAD2	PCGF5	hsa-miR-548d-5p	intronic	sense
ATAD2	PCMTD1	hsa-miR-548d-5p	intronic	sense
ATAD2	PNISR	hsa-miR-548aa	intronic	antisense
ATAD2	PRRC1	hsa-miR-548d-5p	intronic	sense
ATAD2	RHOB	hsa-miR-548d-3p	intronic	sense
ATAD2	RMND5A	hsa-miR-548d-3p	intronic	sense
ATAD2	SFT2D2	hsa-miR-548d-3p	intronic	sense
ATAD2	SH3BGRL	hsa-miR-548d-5p	intronic	sense
ATAD2	SKIL	hsa-miR-548d-3p	intronic	sense
ATAD2	SLC30A1	hsa-miR-548d-3p	intronic	sense
ATAD2	SLC43A3	hsa-miR-548d-5p	intronic	sense
ATAD2	SPCS3	hsa-miR-548d-5p	intronic	sense
ATAD2	SYNCRIP	hsa-miR-548d-5p	intronic	sense
ATAD2	TBC1D13	hsa-miR-548d-5p	intronic	sense
ATAD2	TGIF2	hsa-miR-548d-3p	intronic	sense
ATAD2	TM9SF3	hsa-miR-548d-3p	intronic	sense
ATAD2	TM9SF3	hsa-miR-548d-5p	intronic	sense
ATAD2	TNFSF15	hsa-miR-548d-3p	intronic	sense
ATAD2	TOMM20	hsa-miR-548d-3p	intronic	sense
ATAD2	TOR1AIP2	hsa-miR-548d-3p	intronic	sense
ATAD2	TRA2B	hsa-miR-548d-5p	intronic	sense
ATAD2	TRIB2	hsa-miR-548d-3p	intronic	sense
ATAD2	TSPAN3	hsa-miR-548d-3p	intronic	sense
ATAD2	UGCG	hsa-miR-548d-3p	intronic	sense
ATAD2	VLDLR	hsa-miR-548d-5p	intronic	sense
ATAD2	XIAP	hsa-miR-548d-5p	intronic	sense
ATAD2	YWHAE	hsa-miR-548d-5p	intronic	sense
ATAD2	ZBTB38	hsa-miR-548d-5p	intronic	sense
ATP2B2	ANKHD1-EIF4EBP3	hsa-miR-885-3p	intronic	sense
ATP2B2	FEN1	hsa-miR-885-5p	intronic	sense
ATP2B2	GREB1	hsa-miR-885-5p	intronic	sense
ATP2B2	IGF1R	hsa-miR-885-5p	intronic	sense
ATP2B2	PFN1	hsa-miR-885-3p	intronic	sense
ATP2B2	POF1B	hsa-miR-885-5p	intronic	sense
ATP2B2	SIX4	hsa-miR-885-5p	intronic	sense
ATP6V0A1	AMER1	hsa-miR-5010-3p	exonic	sense
ATP6V0A1	B2M	hsa-miR-5010-3p	exonic	sense
ATP6V0A1	CBX1	hsa-miR-5010-3p	exonic	sense
ATP6V0A1	CCND1	hsa-miR-5010-3p	exonic	sense
ATP6V0A1	DDX3X	hsa-miR-548at-5p	intronic	sense
ATP6V0A1	DENND4C	hsa-miR-5010-3p	exonic	sense
ATP6V0A1	E2F7	hsa-miR-548at-5p	intronic	sense
ATP6V0A1	GFPT1	hsa-miR-548at-5p	intronic	sense
ATP6V0A1	IGF2BP1	hsa-miR-5010-3p	exonic	sense
ATP6V0A1	KLHL15	hsa-miR-548at-5p	intronic	sense
ATP6V0A1	MDM2	hsa-miR-5010-3p	exonic	sense
ATP6V0A1	NFIC	hsa-miR-5010-3p	exonic	sense
ATP6V0A1	RNF11	hsa-miR-5010-3p	exonic	sense
ATP6V0A1	SIRT1	hsa-miR-548at-5p	intronic	sense
ATP6V0A1	SLC38A2	hsa-miR-548at-5p	intronic	sense
ATP6V0A1	TAOK1	hsa-miR-548at-5p	intronic	sense
ATP6V0A1	TMOD3	hsa-miR-548at-5p	intronic	sense
ATP6V0A1	TNRC6B	hsa-miR-548at-5p	intronic	sense
ATP6V0A1	WEE1	hsa-miR-5010-3p	exonic	sense
B9D1	ADAMTS1	hsa-miR-1180-3p	intronic	sense
B9D1	C6orf62	hsa-miR-1180-3p	intronic	sense
B9D1	HIST1H2BK	hsa-miR-1180-3p	intronic	sense
B9D1	MKNK2	hsa-miR-1180-3p	intronic	sense
B9D1	RPL19	hsa-miR-1180-3p	intronic	sense
B9D1	ZCCHC14	hsa-miR-1180-3p	intronic	sense
BAI2	PKM	hsa-miR-4254	intronic	sense
BCAR3	AKAP12	hsa-miR-760	intronic	antisense
BCAR3	ANKFY1	hsa-miR-760	intronic	antisense
BCAR3	ATP1B3	hsa-miR-760	intronic	antisense
BCAR3	CSNK2A1	hsa-miR-760	intronic	antisense
BCAR3	GOLGA7	hsa-miR-760	intronic	antisense
BCAR3	HIPK2	hsa-miR-760	intronic	antisense
BCAR3	HIST1H1T	hsa-miR-760	intronic	antisense
BCAR3	HIST1H2AI	hsa-miR-760	intronic	antisense
BCAR3	HIST1H2BG	hsa-miR-760	intronic	antisense
BCAR3	HIST2H2BE	hsa-miR-760	intronic	antisense
BCAR3	HIST3H2BB	hsa-miR-760	intronic	antisense
BCAR3	HYOU1	hsa-miR-760	intronic	antisense
BCAR3	KIAA1191	hsa-miR-760	intronic	antisense
BCAR3	MICB	hsa-miR-760	intronic	antisense
BCAR3	NPTX1	hsa-miR-760	intronic	antisense
BCAR3	PDCD6IP	hsa-miR-760	intronic	antisense
BCAR3	PRRC2A	hsa-miR-760	intronic	antisense
BCAR3	RAB5B	hsa-miR-760	intronic	antisense
BCAR3	RTN3	hsa-miR-760	intronic	antisense
BCAR3	SON	hsa-miR-760	intronic	antisense
BCAR3	UBTF	hsa-miR-760	intronic	antisense
BCAR3	WDR6	hsa-miR-760	intronic	antisense
BCAR3	ZNF703	hsa-miR-760	intronic	antisense
C10orf114	FRAT2	hsa-miR-1915-3p	intronic	sense
C10orf114	IGFBP4	hsa-miR-1915-3p	intronic	sense
C10orf114	POU2F1	hsa-miR-1915-5p	intronic	sense
C10orf118	BRD4	hsa-miR-2110	exonic	sense
C10orf118	CCDC137	hsa-miR-2110	exonic	sense
C10orf118	FAM168A	hsa-miR-2110	exonic	sense
C10orf118	FASN	hsa-miR-2110	exonic	sense
C10orf118	HNRNPD	hsa-miR-2110	exonic	sense
C10orf118	LCOR	hsa-miR-2110	exonic	sense
C10orf118	MARCKSL1	hsa-miR-2110	exonic	sense
C10orf118	NAGK	hsa-miR-2110	exonic	sense
C10orf118	RPRD2	hsa-miR-2110	exonic	sense
C10orf118	SERINC1	hsa-miR-2110	exonic	sense
C10orf118	SHOC2	hsa-miR-2110	exonic	sense
C10orf118	SKI	hsa-miR-2110	exonic	sense
C10orf118	TET3	hsa-miR-2110	exonic	sense
C10orf118	ZNF703	hsa-miR-2110	exonic	sense
C15orf48	HMGCS1	hsa-miR-147b	exonic	sense
C15orf48	NDUFA4	hsa-miR-147b	exonic	sense
C16orf74	CALR	hsa-miR-1910-5p	intronic	sense
C16orf74	DNAJA1	hsa-miR-1910-5p	intronic	sense
C16orf74	HNRNPA1	hsa-miR-1910-5p	intronic	sense
C16orf74	MKNK2	hsa-miR-1910-5p	intronic	sense
C1orf61	ABCC1	hsa-miR-9-5p	intronic	sense
C1orf61	ACADSB	hsa-miR-9-5p	intronic	sense
C1orf61	AKR1B10	hsa-miR-9-5p	intronic	sense
C1orf61	ALDH1A3	hsa-miR-9-5p	intronic	sense
C1orf61	ANP32B	hsa-miR-9-5p	intronic	sense
C1orf61	APBB2	hsa-miR-9-5p	intronic	sense
C1orf61	ARHGEF10	hsa-miR-9-5p	intronic	sense
C1orf61	ARL8B	hsa-miR-9-5p	intronic	sense
C1orf61	ATG10	hsa-miR-9-5p	intronic	sense
C1orf61	ATL1	hsa-miR-9-5p	intronic	sense
C1orf61	ATP11C	hsa-miR-9-5p	intronic	sense
C1orf61	ATP6V1C2	hsa-miR-9-5p	intronic	sense
C1orf61	ATP7A	hsa-miR-9-5p	intronic	sense
C1orf61	AUH	hsa-miR-9-5p	intronic	sense
C1orf61	AVIL	hsa-miR-9-5p	intronic	sense
C1orf61	BACE1	hsa-miR-9-5p	intronic	sense
C1orf61	BBX	hsa-miR-9-3p	intronic	sense
C1orf61	BIK	hsa-miR-9-5p	intronic	sense
C1orf61	C7orf31	hsa-miR-9-5p	intronic	sense
C1orf61	C9orf89	hsa-miR-9-5p	intronic	sense
C1orf61	CA13	hsa-miR-9-5p	intronic	sense
C1orf61	CALML5	hsa-miR-9-5p	intronic	sense
C1orf61	CAPZA1	hsa-miR-9-5p	intronic	sense
C1orf61	CCL19	hsa-miR-9-5p	intronic	sense
C1orf61	CCND1	hsa-miR-9-5p	intronic	sense
C1orf61	CCNDBP1	hsa-miR-9-5p	intronic	sense
C1orf61	CCNG1	hsa-miR-9-5p	intronic	sense
C1orf61	CD34	hsa-miR-9-5p	intronic	sense
C1orf61	CDH1	hsa-miR-9-5p	intronic	sense
C1orf61	CDH3	hsa-miR-9-5p	intronic	sense
C1orf61	CERS2	hsa-miR-9-5p	intronic	sense
C1orf61	CERS4	hsa-miR-9-5p	intronic	sense
C1orf61	CHMP2B	hsa-miR-9-5p	intronic	sense
C1orf61	CMTM2	hsa-miR-9-5p	intronic	sense
C1orf61	COL12A1	hsa-miR-9-5p	intronic	sense
C1orf61	CPEB4	hsa-miR-9-5p	intronic	sense
C1orf61	CRK	hsa-miR-9-3p	intronic	sense
C1orf61	CUEDC1	hsa-miR-9-5p	intronic	sense
C1orf61	CXXC5	hsa-miR-9-5p	intronic	sense
C1orf61	CYP39A1	hsa-miR-9-5p	intronic	sense
C1orf61	DICER1	hsa-miR-9-5p	intronic	sense
C1orf61	DMXL1	hsa-miR-9-5p	intronic	sense
C1orf61	DSP	hsa-miR-9-5p	intronic	sense
C1orf61	E2F7	hsa-miR-9-5p	intronic	sense
C1orf61	EEF2K	hsa-miR-9-5p	intronic	sense
C1orf61	EFCAB14	hsa-miR-9-5p	intronic	sense
C1orf61	EFNA1	hsa-miR-9-5p	intronic	sense
C1orf61	ELF3	hsa-miR-9-5p	intronic	sense
C1orf61	EOGT	hsa-miR-9-5p	intronic	sense
C1orf61	EP300	hsa-miR-9-5p	intronic	sense
C1orf61	ETS1	hsa-miR-9-5p	intronic	sense
C1orf61	F2	hsa-miR-9-5p	intronic	sense
C1orf61	FAM46A	hsa-miR-9-5p	intronic	sense
C1orf61	FBN2	hsa-miR-9-5p	intronic	sense
C1orf61	FBXO28	hsa-miR-9-3p	intronic	sense
C1orf61	FERMT1	hsa-miR-9-5p	intronic	sense
C1orf61	FLNB	hsa-miR-9-5p	intronic	sense
C1orf61	FNBP1	hsa-miR-9-5p	intronic	sense
C1orf61	FNDC3B	hsa-miR-9-3p	intronic	sense
C1orf61	FOXO1	hsa-miR-9-5p	intronic	sense
C1orf61	FOXP1	hsa-miR-9-5p	intronic	sense
C1orf61	FRMD4B	hsa-miR-9-5p	intronic	sense
C1orf61	FRS2	hsa-miR-9-3p	intronic	sense
C1orf61	FSTL3	hsa-miR-9-5p	intronic	sense
C1orf61	GIP	hsa-miR-9-5p	intronic	sense
C1orf61	GNAI1	hsa-miR-9-3p	intronic	sense
C1orf61	GNAT2	hsa-miR-9-5p	intronic	sense
C1orf61	GPBP1L1	hsa-miR-9-5p	intronic	sense
C1orf61	HIST1H2AI	hsa-miR-9-5p	intronic	sense
C1orf61	HIST1H2BG	hsa-miR-9-3p	intronic	sense
C1orf61	HIST1H4H	hsa-miR-9-5p	intronic	sense
C1orf61	HIST2H2AC	hsa-miR-9-5p	intronic	sense
C1orf61	HLA-A	hsa-miR-9-5p	intronic	sense
C1orf61	HN1L	hsa-miR-9-5p	intronic	sense
C1orf61	HOXC12	hsa-miR-9-5p	intronic	sense
C1orf61	HTR3A	hsa-miR-9-5p	intronic	sense
C1orf61	IDS	hsa-miR-9-5p	intronic	sense
C1orf61	IGF2R	hsa-miR-9-5p	intronic	sense
C1orf61	IPO7	hsa-miR-9-5p	intronic	sense
C1orf61	IREB2	hsa-miR-9-5p	intronic	sense
C1orf61	ITPRIPL2	hsa-miR-9-3p	intronic	sense
C1orf61	KCNJ15	hsa-miR-9-5p	intronic	sense
C1orf61	KCNJ2	hsa-miR-9-5p	intronic	sense
C1orf61	KIAA1468	hsa-miR-9-5p	intronic	sense
C1orf61	KIF1B	hsa-miR-9-5p	intronic	sense
C1orf61	KLF5	hsa-miR-9-5p	intronic	sense
C1orf61	KLHL15	hsa-miR-9-3p	intronic	sense
C1orf61	KLRC1	hsa-miR-9-5p	intronic	sense
C1orf61	KLRK1	hsa-miR-9-5p	intronic	sense
C1orf61	KMT2D	hsa-miR-9-5p	intronic	sense
C1orf61	LDLRAP1	hsa-miR-9-5p	intronic	sense
C1orf61	LINC00483	hsa-miR-9-5p	intronic	sense
C1orf61	LMNA	hsa-miR-9-5p	intronic	sense
C1orf61	LPXN	hsa-miR-9-5p	intronic	sense
C1orf61	LRP1	hsa-miR-9-5p	intronic	sense
C1orf61	LRRTM1	hsa-miR-9-5p	intronic	sense
C1orf61	MAGEA2B	hsa-miR-9-5p	intronic	sense
C1orf61	MAP1B	hsa-miR-9-5p	intronic	sense
C1orf61	MAP3K3	hsa-miR-9-5p	intronic	sense
C1orf61	MCC	hsa-miR-9-5p	intronic	sense
C1orf61	MDM4	hsa-miR-9-5p	intronic	sense
C1orf61	MESDC1	hsa-miR-9-5p	intronic	sense
C1orf61	MKX	hsa-miR-9-5p	intronic	sense
C1orf61	MMP9	hsa-miR-9-5p	intronic	sense
C1orf61	MN1	hsa-miR-9-5p	intronic	sense
C1orf61	MORF4L1	hsa-miR-9-5p	intronic	sense
C1orf61	MTHFD2	hsa-miR-9-5p	intronic	sense
C1orf61	MTX3	hsa-miR-9-5p	intronic	sense
C1orf61	MYF6	hsa-miR-9-5p	intronic	sense
C1orf61	MYH9	hsa-miR-9-5p	intronic	sense
C1orf61	MYLK	hsa-miR-9-5p	intronic	sense
C1orf61	NAV1	hsa-miR-9-5p	intronic	sense
C1orf61	NBEA	hsa-miR-9-5p	intronic	sense
C1orf61	NCOR2	hsa-miR-9-5p	intronic	sense
C1orf61	NF1	hsa-miR-9-5p	intronic	sense
C1orf61	NFAT5	hsa-miR-9-5p	intronic	sense
C1orf61	NFATC3	hsa-miR-9-5p	intronic	sense
C1orf61	NFKB1	hsa-miR-9-5p	intronic	sense
C1orf61	NIN	hsa-miR-9-5p	intronic	sense
C1orf61	NIPA1	hsa-miR-9-5p	intronic	sense
C1orf61	NKX2-2	hsa-miR-9-5p	intronic	sense
C1orf61	NMNAT2	hsa-miR-9-5p	intronic	sense
C1orf61	NR6A1	hsa-miR-9-5p	intronic	sense
C1orf61	NRIP3	hsa-miR-9-5p	intronic	sense
C1orf61	NUDT19	hsa-miR-9-5p	intronic	sense
C1orf61	ONECUT2	hsa-miR-9-5p	intronic	sense
C1orf61	OPTN	hsa-miR-9-5p	intronic	sense
C1orf61	P4HA2	hsa-miR-9-5p	intronic	sense
C1orf61	PARD6B	hsa-miR-9-3p	intronic	sense
C1orf61	PCMTD1	hsa-miR-9-3p	intronic	sense
C1orf61	PDZK1	hsa-miR-9-5p	intronic	sense
C1orf61	PELP1	hsa-miR-9-5p	intronic	sense
C1orf61	PIGB	hsa-miR-9-5p	intronic	sense
C1orf61	PLCB4	hsa-miR-9-5p	intronic	sense
C1orf61	PLEKHB1	hsa-miR-9-5p	intronic	sense
C1orf61	POGZ	hsa-miR-9-5p	intronic	sense
C1orf61	POU2F1	hsa-miR-9-5p	intronic	sense
C1orf61	POU2F2	hsa-miR-9-5p	intronic	sense
C1orf61	PPAP2A	hsa-miR-9-5p	intronic	sense
C1orf61	PPARA	hsa-miR-9-5p	intronic	sense
C1orf61	PPP4R2	hsa-miR-9-5p	intronic	sense
C1orf61	PQLC3	hsa-miR-9-5p	intronic	sense
C1orf61	PRDM1	hsa-miR-9-5p	intronic	sense
C1orf61	PRG4	hsa-miR-9-5p	intronic	sense
C1orf61	PRKD3	hsa-miR-9-5p	intronic	sense
C1orf61	PTPRK	hsa-miR-9-5p	intronic	sense
C1orf61	PXDN	hsa-miR-9-5p	intronic	sense
C1orf61	QARS	hsa-miR-9-5p	intronic	sense
C1orf61	RAB34	hsa-miR-9-5p	intronic	sense
C1orf61	RABGAP1	hsa-miR-9-5p	intronic	sense
C1orf61	RASSF8	hsa-miR-9-5p	intronic	sense
C1orf61	RBFOX2	hsa-miR-9-5p	intronic	sense
C1orf61	RCC2	hsa-miR-9-5p	intronic	sense
C1orf61	RCOR1	hsa-miR-9-3p	intronic	sense
C1orf61	RHOV	hsa-miR-9-5p	intronic	sense
C1orf61	RYBP	hsa-miR-9-5p	intronic	sense
C1orf61	SDC1	hsa-miR-9-5p	intronic	sense
C1orf61	SEC23IP	hsa-miR-9-5p	intronic	sense
C1orf61	SEC24A	hsa-miR-9-3p	intronic	sense
C1orf61	SERAC1	hsa-miR-9-5p	intronic	sense
C1orf61	SERPINH1	hsa-miR-9-5p	intronic	sense
C1orf61	SFT2D2	hsa-miR-9-5p	intronic	sense
C1orf61	SIRT1	hsa-miR-9-5p	intronic	sense
C1orf61	SLC22A3	hsa-miR-9-5p	intronic	sense
C1orf61	SLC22A5	hsa-miR-9-5p	intronic	sense
C1orf61	SLC25A30	hsa-miR-9-5p	intronic	sense
C1orf61	SLC25A36	hsa-miR-9-3p	intronic	sense
C1orf61	SLC2A5	hsa-miR-9-5p	intronic	sense
C1orf61	SLC30A4	hsa-miR-9-5p	intronic	sense
C1orf61	SLC35E2	hsa-miR-9-5p	intronic	sense
C1orf61	SLC38A2	hsa-miR-9-3p	intronic	sense
C1orf61	SLC39A14	hsa-miR-9-5p	intronic	sense
C1orf61	SLC7A2	hsa-miR-9-5p	intronic	sense
C1orf61	SMARCA1	hsa-miR-9-5p	intronic	sense
C1orf61	SNAI2	hsa-miR-9-5p	intronic	sense
C1orf61	SNX7	hsa-miR-9-5p	intronic	sense
C1orf61	SOCS5	hsa-miR-9-5p	intronic	sense
C1orf61	SPAG9	hsa-miR-9-5p	intronic	sense
C1orf61	SPI1	hsa-miR-9-5p	intronic	sense
C1orf61	SPON2	hsa-miR-9-5p	intronic	sense
C1orf61	SPTBN1	hsa-miR-9-5p	intronic	sense
C1orf61	SRF	hsa-miR-9-5p	intronic	sense
C1orf61	STK3	hsa-miR-9-5p	intronic	sense
C1orf61	STMN1	hsa-miR-9-5p	intronic	sense
C1orf61	SUMF2	hsa-miR-9-5p	intronic	sense
C1orf61	SYAP1	hsa-miR-9-5p	intronic	sense
C1orf61	SYNE1	hsa-miR-9-5p	intronic	sense
C1orf61	SYNE2	hsa-miR-9-5p	intronic	sense
C1orf61	TAGLN	hsa-miR-9-5p	intronic	sense
C1orf61	TAOK1	hsa-miR-9-5p	intronic	sense
C1orf61	TBC1D9	hsa-miR-9-5p	intronic	sense
C1orf61	TBPL1	hsa-miR-9-5p	intronic	sense
C1orf61	TCL1B	hsa-miR-9-5p	intronic	sense
C1orf61	TESK2	hsa-miR-9-5p	intronic	sense
C1orf61	TFRC	hsa-miR-9-5p	intronic	sense
C1orf61	TMEM245	hsa-miR-9-5p	intronic	sense
C1orf61	TPD52	hsa-miR-9-3p	intronic	sense
C1orf61	TRAK2	hsa-miR-9-5p	intronic	sense
C1orf61	TRPM7	hsa-miR-9-5p	intronic	sense
C1orf61	TRRAP	hsa-miR-9-5p	intronic	sense
C1orf61	TTC7B	hsa-miR-9-5p	intronic	sense
C1orf61	TWISTNB	hsa-miR-9-5p	intronic	sense
C1orf61	UGDH	hsa-miR-9-5p	intronic	sense
C1orf61	UHMK1	hsa-miR-9-5p	intronic	sense
C1orf61	UMPS	hsa-miR-9-5p	intronic	sense
C1orf61	VEGFA	hsa-miR-9-5p	intronic	sense
C1orf61	WNT6	hsa-miR-9-5p	intronic	sense
C1orf61	WNT8A	hsa-miR-9-5p	intronic	sense
C1orf61	XRN2	hsa-miR-9-5p	intronic	sense
C1orf61	ZBED3	hsa-miR-9-5p	intronic	sense
C1orf61	ZFAND1	hsa-miR-9-5p	intronic	sense
C1orf61	ZNF148	hsa-miR-9-3p	intronic	sense
C1orf61	ZNF407	hsa-miR-9-5p	intronic	sense
C20orf166	ABCB5	hsa-miR-1-3p	intronic	sense
C20orf166	ABCB6	hsa-miR-1-3p	intronic	sense
C20orf166	ABCB7	hsa-miR-1-3p	intronic	sense
C20orf166	ABCC1	hsa-miR-1-3p	intronic	sense
C20orf166	ABCC4	hsa-miR-1-3p	intronic	sense
C20orf166	ABHD11	hsa-miR-1-3p	intronic	sense
C20orf166	ABHD12	hsa-miR-1-3p	intronic	sense
C20orf166	ACADVL	hsa-miR-1-3p	intronic	sense
C20orf166	ACP2	hsa-miR-1-3p	intronic	sense
C20orf166	ACTA1	hsa-miR-1-3p	intronic	sense
C20orf166	ACTB	hsa-miR-1-3p	intronic	sense
C20orf166	ACTC1	hsa-miR-1-3p	intronic	sense
C20orf166	ACTN1	hsa-miR-1-3p	intronic	sense
C20orf166	ACTN4	hsa-miR-1-3p	intronic	sense
C20orf166	ADAM12	hsa-miR-1-3p	intronic	sense
C20orf166	ADAMTSL4	hsa-miR-1-3p	intronic	sense
C20orf166	ADAR	hsa-miR-1-3p	intronic	sense
C20orf166	ADPGK	hsa-miR-1-3p	intronic	sense
C20orf166	AFAP1	hsa-miR-1-3p	intronic	sense
C20orf166	AGMAT	hsa-miR-1-3p	intronic	sense
C20orf166	AGPAT6	hsa-miR-1-3p	intronic	sense
C20orf166	AGRN	hsa-miR-1-3p	intronic	sense
C20orf166	AGTRAP	hsa-miR-1-3p	intronic	sense
C20orf166	AHNAK2	hsa-miR-1-3p	intronic	sense
C20orf166	AIFM2	hsa-miR-1-3p	intronic	sense
C20orf166	AIM2	hsa-miR-1-3p	intronic	sense
C20orf166	AKAP12	hsa-miR-1-3p	intronic	sense
C20orf166	AKAP4	hsa-miR-1-3p	intronic	sense
C20orf166	AKR1D1	hsa-miR-1-3p	intronic	sense
C20orf166	ALDH2	hsa-miR-1-3p	intronic	sense
C20orf166	ALG2	hsa-miR-1-3p	intronic	sense
C20orf166	ALG3	hsa-miR-1-3p	intronic	sense
C20orf166	AMDHD1	hsa-miR-1-3p	intronic	sense
C20orf166	AMZ1	hsa-miR-1-3p	intronic	sense
C20orf166	ANGPTL4	hsa-miR-1-3p	intronic	sense
C20orf166	ANKFY1	hsa-miR-1-3p	intronic	sense
C20orf166	ANKIB1	hsa-miR-1-3p	intronic	sense
C20orf166	ANKRD17	hsa-miR-1-3p	intronic	sense
C20orf166	ANKRD29	hsa-miR-1-3p	intronic	sense
C20orf166	ANP32A	hsa-miR-1-3p	intronic	sense
C20orf166	ANP32B	hsa-miR-1-3p	intronic	sense
C20orf166	ANP32E	hsa-miR-1-3p	intronic	sense
C20orf166	ANPEP	hsa-miR-1-3p	intronic	sense
C20orf166	ANXA2	hsa-miR-1-3p	intronic	sense
C20orf166	AP1B1	hsa-miR-1-3p	intronic	sense
C20orf166	AP1M1	hsa-miR-1-3p	intronic	sense
C20orf166	AP1S1	hsa-miR-1-3p	intronic	sense
C20orf166	AP1S3	hsa-miR-1-3p	intronic	sense
C20orf166	AP2S1	hsa-miR-1-3p	intronic	sense
C20orf166	AP3B1	hsa-miR-1-3p	intronic	sense
C20orf166	AP3D1	hsa-miR-1-3p	intronic	sense
C20orf166	APEH	hsa-miR-1-3p	intronic	sense
C20orf166	ARCN1	hsa-miR-1-3p	intronic	sense
C20orf166	ARF3	hsa-miR-1-3p	intronic	sense
C20orf166	ARF4	hsa-miR-1-3p	intronic	sense
C20orf166	ARG1	hsa-miR-1-3p	intronic	sense
C20orf166	ARGLU1	hsa-miR-1-3p	intronic	sense
C20orf166	ARHGEF18	hsa-miR-1-3p	intronic	sense
C20orf166	ARID1A	hsa-miR-1-3p	intronic	sense
C20orf166	ARID2	hsa-miR-1-3p	intronic	sense
C20orf166	ARL6IP1	hsa-miR-133a-3p	exonic	sense
C20orf166	ARMC10	hsa-miR-1-3p	intronic	sense
C20orf166	ARPC5	hsa-miR-133a-3p	exonic	sense
C20orf166	ARPC5	hsa-miR-1-3p	intronic	sense
C20orf166	ARPP19	hsa-miR-1-3p	intronic	sense
C20orf166	ASH2L	hsa-miR-1-3p	intronic	sense
C20orf166	ATL3	hsa-miR-1-3p	intronic	sense
C20orf166	ATP13A1	hsa-miR-1-3p	intronic	sense
C20orf166	ATP2B4	hsa-miR-1-3p	intronic	sense
C20orf166	ATP6V0A1	hsa-miR-1-3p	intronic	sense
C20orf166	ATP6V1A	hsa-miR-1-3p	intronic	sense
C20orf166	ATP6V1B2	hsa-miR-1-3p	intronic	sense
C20orf166	ATP6V1C1	hsa-miR-1-3p	intronic	sense
C20orf166	ATP6V1E1	hsa-miR-1-3p	intronic	sense
C20orf166	AXL	hsa-miR-1-3p	intronic	sense
C20orf166	B3GNT2	hsa-miR-1-3p	intronic	sense
C20orf166	B4GALT1	hsa-miR-1-3p	intronic	sense
C20orf166	BAG5	hsa-miR-1-3p	intronic	sense
C20orf166	BAX	hsa-miR-1-3p	intronic	sense
C20orf166	BCAN	hsa-miR-133a-3p	exonic	sense
C20orf166	BCAP29	hsa-miR-1-3p	intronic	sense
C20orf166	BCAS4	hsa-miR-1-3p	intronic	sense
C20orf166	BCKDHB	hsa-miR-1-3p	intronic	sense
C20orf166	BCL6B	hsa-miR-1-3p	intronic	sense
C20orf166	BLCAP	hsa-miR-1-3p	intronic	sense
C20orf166	BMP7	hsa-miR-1-3p	intronic	sense
C20orf166	BRDT	hsa-miR-1-3p	intronic	sense
C20orf166	BRI3BP	hsa-miR-1-3p	intronic	sense
C20orf166	BRPF3	hsa-miR-1-3p	intronic	sense
C20orf166	BSCL2	hsa-miR-1-3p	intronic	sense
C20orf166	BTC	hsa-miR-1-3p	intronic	sense
C20orf166	C11orf31	hsa-miR-1-3p	intronic	sense
C20orf166	C12orf10	hsa-miR-1-3p	intronic	sense
C20orf166	C12orf40	hsa-miR-1-3p	intronic	sense
C20orf166	C12orf49	hsa-miR-1-3p	intronic	sense
C20orf166	C12orf57	hsa-miR-1-3p	intronic	sense
C20orf166	C1orf27	hsa-miR-1-3p	intronic	sense
C20orf166	C2orf48	hsa-miR-1-3p	intronic	sense
C20orf166	C6orf118	hsa-miR-1-3p	intronic	sense
C20orf166	CA3	hsa-miR-1-3p	intronic	sense
C20orf166	CACNA2D1	hsa-miR-1-3p	intronic	sense
C20orf166	CAD	hsa-miR-1-3p	intronic	sense
C20orf166	CALM1	hsa-miR-1-3p	intronic	sense
C20orf166	CALM2	hsa-miR-1-3p	intronic	sense
C20orf166	CALM3	hsa-miR-1-3p	intronic	sense
C20orf166	CALR	hsa-miR-1-3p	intronic	sense
C20orf166	CAMK2G	hsa-miR-1-3p	intronic	sense
C20orf166	CAND1	hsa-miR-1-3p	intronic	sense
C20orf166	CAP1	hsa-miR-1-3p	intronic	sense
C20orf166	CAPG	hsa-miR-1-3p	intronic	sense
C20orf166	CAPN1	hsa-miR-1-3p	intronic	sense
C20orf166	CAPRIN1	hsa-miR-1-3p	intronic	sense
C20orf166	CAST	hsa-miR-1-3p	intronic	sense
C20orf166	CBR4	hsa-miR-1-3p	intronic	sense
C20orf166	CBX2	hsa-miR-1-3p	intronic	sense
C20orf166	CBX5	hsa-miR-1-3p	intronic	sense
C20orf166	CCDC102A	hsa-miR-1-3p	intronic	sense
C20orf166	CCDC124	hsa-miR-1-3p	intronic	sense
C20orf166	CCDC134	hsa-miR-1-3p	intronic	sense
C20orf166	CCDC170	hsa-miR-1-3p	intronic	sense
C20orf166	CCDC180	hsa-miR-1-3p	intronic	sense
C20orf166	CCDC22	hsa-miR-1-3p	intronic	sense
C20orf166	CCDC88C	hsa-miR-1-3p	intronic	sense
C20orf166	CCL2	hsa-miR-1-3p	intronic	sense
C20orf166	CCND1	hsa-miR-1-3p	intronic	sense
C20orf166	CD109	hsa-miR-1-3p	intronic	sense
C20orf166	CD2AP	hsa-miR-1-3p	intronic	sense
C20orf166	CD44	hsa-miR-1-3p	intronic	sense
C20orf166	CD63	hsa-miR-1-3p	intronic	sense
C20orf166	CDC42BPB	hsa-miR-1-3p	intronic	sense
C20orf166	CDC42	hsa-miR-1-3p	intronic	sense
C20orf166	CDC42SE1	hsa-miR-1-3p	intronic	sense
C20orf166	CDCP1	hsa-miR-1-3p	intronic	sense
C20orf166	CDH13	hsa-miR-1-3p	intronic	sense
C20orf166	CDH2	hsa-miR-1-3p	intronic	sense
C20orf166	CDH4	hsa-miR-1-3p	intronic	sense
C20orf166	CDK14	hsa-miR-1-3p	intronic	sense
C20orf166	CDK4	hsa-miR-1-3p	intronic	sense
C20orf166	CDK9	hsa-miR-1-3p	intronic	sense
C20orf166	CEBPZ	hsa-miR-1-3p	intronic	sense
C20orf166	CENPF	hsa-miR-1-3p	intronic	sense
C20orf166	CERS2	hsa-miR-133a-3p	exonic	sense
C20orf166	CERS2	hsa-miR-1-3p	intronic	sense
C20orf166	CETN3	hsa-miR-1-3p	intronic	sense
C20orf166	CHAF1B	hsa-miR-1-3p	intronic	sense
C20orf166	CHAMP1	hsa-miR-1-3p	intronic	sense
C20orf166	CHMP2A	hsa-miR-1-3p	intronic	sense
C20orf166	CHRAC1	hsa-miR-1-3p	intronic	sense
C20orf166	CHST11	hsa-miR-1-3p	intronic	sense
C20orf166	CHSY1	hsa-miR-1-3p	intronic	sense
C20orf166	CLCN3	hsa-miR-1-3p	intronic	sense
C20orf166	CLDN12	hsa-miR-1-3p	intronic	sense
C20orf166	CLEC1A	hsa-miR-1-3p	intronic	sense
C20orf166	CLTC	hsa-miR-1-3p	intronic	sense
C20orf166	CNIH4	hsa-miR-1-3p	intronic	sense
C20orf166	CNN2	hsa-miR-133a-3p	exonic	sense
C20orf166	CNN3	hsa-miR-1-3p	intronic	sense
C20orf166	COIL	hsa-miR-1-3p	intronic	sense
C20orf166	COL1A1	hsa-miR-133a-3p	exonic	sense
C20orf166	COMMD2	hsa-miR-1-3p	intronic	sense
C20orf166	COPB1	hsa-miR-1-3p	intronic	sense
C20orf166	COPG1	hsa-miR-1-3p	intronic	sense
C20orf166	COPZ1	hsa-miR-1-3p	intronic	sense
C20orf166	COQ6	hsa-miR-1-3p	intronic	sense
C20orf166	CORO1C	hsa-miR-1-3p	intronic	sense
C20orf166	COTL1	hsa-miR-1-3p	intronic	sense
C20orf166	CPOX	hsa-miR-1-3p	intronic	sense
C20orf166	CPSF1	hsa-miR-1-3p	intronic	sense
C20orf166	CPSF3	hsa-miR-1-3p	intronic	sense
C20orf166	CRELD2	hsa-miR-1-3p	intronic	sense
C20orf166	CRIP2	hsa-miR-1-3p	intronic	sense
C20orf166	CRYGS	hsa-miR-1-3p	intronic	sense
C20orf166	CSNK2A2	hsa-miR-1-3p	intronic	sense
C20orf166	CSRP1	hsa-miR-1-3p	intronic	sense
C20orf166	CSTF3	hsa-miR-1-3p	intronic	sense
C20orf166	CTBP1	hsa-miR-1-3p	intronic	sense
C20orf166	CTBP2	hsa-miR-1-3p	intronic	sense
C20orf166	CTDNEP1	hsa-miR-1-3p	intronic	sense
C20orf166	CTSC	hsa-miR-1-3p	intronic	sense
C20orf166	CTTN	hsa-miR-1-3p	intronic	sense
C20orf166	CUL4B	hsa-miR-1-3p	intronic	sense
C20orf166	CXCL2	hsa-miR-1-3p	intronic	sense
C20orf166	CXCL3	hsa-miR-1-3p	intronic	sense
C20orf166	CYP20A1	hsa-miR-1-3p	intronic	sense
C20orf166	DBN1	hsa-miR-1-3p	intronic	sense
C20orf166	DCAKD	hsa-miR-1-3p	intronic	sense
C20orf166	DCTPP1	hsa-miR-1-3p	intronic	sense
C20orf166	DCUN1D1	hsa-miR-1-3p	intronic	sense
C20orf166	DDT	hsa-miR-1-3p	intronic	sense
C20orf166	DDTL	hsa-miR-1-3p	intronic	sense
C20orf166	DDX42	hsa-miR-1-3p	intronic	sense
C20orf166	DDX50	hsa-miR-1-3p	intronic	sense
C20orf166	DDX5	hsa-miR-1-3p	intronic	sense
C20orf166	DDX60	hsa-miR-1-3p	intronic	sense
C20orf166	DDX6	hsa-miR-1-3p	intronic	sense
C20orf166	DEFB125	hsa-miR-1-3p	intronic	sense
C20orf166	DFNA5	hsa-miR-1-3p	intronic	sense
C20orf166	DGKH	hsa-miR-1-3p	intronic	sense
C20orf166	DHRS1	hsa-miR-1-3p	intronic	sense
C20orf166	DHX15	hsa-miR-1-3p	intronic	sense
C20orf166	DKK1	hsa-miR-1-3p	intronic	sense
C20orf166	DMTN	hsa-miR-1-3p	intronic	sense
C20orf166	DNAJB1	hsa-miR-1-3p	intronic	sense
C20orf166	DNAJC10	hsa-miR-1-3p	intronic	sense
C20orf166	DOK6	hsa-miR-1-3p	intronic	sense
C20orf166	DOLPP1	hsa-miR-1-3p	intronic	sense
C20orf166	DPP7	hsa-miR-1-3p	intronic	sense
C20orf166	DPY19L1	hsa-miR-1-3p	intronic	sense
C20orf166	DPY30	hsa-miR-1-3p	intronic	sense
C20orf166	DRAP1	hsa-miR-1-3p	intronic	sense
C20orf166	DROSHA	hsa-miR-1-3p	intronic	sense
C20orf166	DSG2	hsa-miR-1-3p	intronic	sense
C20orf166	DTX1	hsa-miR-1-3p	intronic	sense
C20orf166	DYNC1LI1	hsa-miR-1-3p	intronic	sense
C20orf166	E2F5	hsa-miR-1-3p	intronic	sense
C20orf166	ECHS1	hsa-miR-1-3p	intronic	sense
C20orf166	EDF1	hsa-miR-1-3p	intronic	sense
C20orf166	EDN1	hsa-miR-1-3p	intronic	sense
C20orf166	EFCAB1	hsa-miR-1-3p	intronic	sense
C20orf166	EFR3A	hsa-miR-1-3p	intronic	sense
C20orf166	EFTUD2	hsa-miR-1-3p	intronic	sense
C20orf166	EGFR	hsa-miR-133a-3p	exonic	sense
C20orf166	EGFR	hsa-miR-1-3p	intronic	sense
C20orf166	EHMT1	hsa-miR-1-3p	intronic	sense
C20orf166	EHMT2	hsa-miR-1-3p	intronic	sense
C20orf166	EIF4E	hsa-miR-1-3p	intronic	sense
C20orf166	EIF4G1	hsa-miR-1-3p	intronic	sense
C20orf166	ELMOD2	hsa-miR-1-3p	intronic	sense
C20orf166	EMD	hsa-miR-1-3p	intronic	sense
C20orf166	EML3	hsa-miR-1-3p	intronic	sense
C20orf166	EML4	hsa-miR-1-3p	intronic	sense
C20orf166	EMP3	hsa-miR-1-3p	intronic	sense
C20orf166	EPB41L2	hsa-miR-1-3p	intronic	sense
C20orf166	EPB41L4B	hsa-miR-1-3p	intronic	sense
C20orf166	ERMN	hsa-miR-1-3p	intronic	sense
C20orf166	ESYT1	hsa-miR-1-3p	intronic	sense
C20orf166	ETNK1	hsa-miR-1-3p	intronic	sense
C20orf166	ETV7	hsa-miR-1-3p	intronic	sense
C20orf166	EXOC2	hsa-miR-1-3p	intronic	sense
C20orf166	EXOC3	hsa-miR-1-3p	intronic	sense
C20orf166	F11R	hsa-miR-1-3p	intronic	sense
C20orf166	F2	hsa-miR-1-3p	intronic	sense
C20orf166	F2RL1	hsa-miR-1-3p	intronic	sense
C20orf166	FADD	hsa-miR-1-3p	intronic	sense
C20orf166	FADS1	hsa-miR-1-3p	intronic	sense
C20orf166	FAM102A	hsa-miR-1-3p	intronic	sense
C20orf166	FAM120C	hsa-miR-133a-3p	exonic	sense
C20orf166	FAM160B1	hsa-miR-133a-3p	exonic	sense
C20orf166	FAM167A	hsa-miR-1-3p	intronic	sense
C20orf166	FAM208A	hsa-miR-1-3p	intronic	sense
C20orf166	FAM57A	hsa-miR-1-3p	intronic	sense
C20orf166	FAM81A	hsa-miR-1-3p	intronic	sense
C20orf166	FANCI	hsa-miR-1-3p	intronic	sense
C20orf166	FBLN2	hsa-miR-1-3p	intronic	sense
C20orf166	FBN1	hsa-miR-133a-3p	exonic	sense
C20orf166	FBN1	hsa-miR-1-3p	intronic	sense
C20orf166	FBXO33	hsa-miR-1-3p	intronic	sense
C20orf166	FBXO45	hsa-miR-1-3p	intronic	sense
C20orf166	FERMT2	hsa-miR-1-3p	intronic	sense
C20orf166	FGFR2	hsa-miR-1-3p	intronic	sense
C20orf166	FHDC1	hsa-miR-1-3p	intronic	sense
C20orf166	FIG4	hsa-miR-1-3p	intronic	sense
C20orf166	FILIP1	hsa-miR-1-3p	intronic	sense
C20orf166	FLNA	hsa-miR-1-3p	intronic	sense
C20orf166	FLNB	hsa-miR-1-3p	intronic	sense
C20orf166	FLNC	hsa-miR-1-3p	intronic	sense
C20orf166	FLOT2	hsa-miR-1-3p	intronic	sense
C20orf166	FMNL2	hsa-miR-1-3p	intronic	sense
C20orf166	FMNL3	hsa-miR-1-3p	intronic	sense
C20orf166	FN1	hsa-miR-1-3p	intronic	sense
C20orf166	FNDC3A	hsa-miR-1-3p	intronic	sense
C20orf166	FNDC3B	hsa-miR-1-3p	intronic	sense
C20orf166	FOLR1	hsa-miR-1-3p	intronic	sense
C20orf166	FOXN4	hsa-miR-1-3p	intronic	sense
C20orf166	FRG1	hsa-miR-1-3p	intronic	sense
C20orf166	FRMD7	hsa-miR-1-3p	intronic	sense
C20orf166	FSCN1	hsa-miR-133a-3p	exonic	sense
C20orf166	FTL	hsa-miR-133a-3p	exonic	sense
C20orf166	FTSJ1	hsa-miR-1-3p	intronic	sense
C20orf166	FUBP1	hsa-miR-1-3p	intronic	sense
C20orf166	FUBP3	hsa-miR-1-3p	intronic	sense
C20orf166	G3BP1	hsa-miR-1-3p	intronic	sense
C20orf166	G3BP2	hsa-miR-1-3p	intronic	sense
C20orf166	G6PD	hsa-miR-1-3p	intronic	sense
C20orf166	GAK	hsa-miR-1-3p	intronic	sense
C20orf166	GATA3	hsa-miR-1-3p	intronic	sense
C20orf166	GCFC2	hsa-miR-1-3p	intronic	sense
C20orf166	GCH1	hsa-miR-1-3p	intronic	sense
C20orf166	GIMAP4	hsa-miR-1-3p	intronic	sense
C20orf166	GJA1	hsa-miR-1-3p	intronic	sense
C20orf166	GJB3	hsa-miR-1-3p	intronic	sense
C20orf166	GLI2	hsa-miR-1-3p	intronic	sense
C20orf166	GLTSCR2	hsa-miR-1-3p	intronic	sense
C20orf166	GNA13	hsa-miR-1-3p	intronic	sense
C20orf166	GNAI1	hsa-miR-1-3p	intronic	sense
C20orf166	GNAI2	hsa-miR-1-3p	intronic	sense
C20orf166	GNAI3	hsa-miR-1-3p	intronic	sense
C20orf166	GNAT2	hsa-miR-1-3p	intronic	sense
C20orf166	GNB1	hsa-miR-1-3p	intronic	sense
C20orf166	GNB2	hsa-miR-1-3p	intronic	sense
C20orf166	GNG5	hsa-miR-1-3p	intronic	sense
C20orf166	GNPDA2	hsa-miR-1-3p	intronic	sense
C20orf166	GNPNAT1	hsa-miR-1-3p	intronic	sense
C20orf166	GNRHR	hsa-miR-1-3p	intronic	sense
C20orf166	GOLGA7	hsa-miR-1-3p	intronic	sense
C20orf166	GOLPH3	hsa-miR-1-3p	intronic	sense
C20orf166	GPAA1	hsa-miR-1-3p	intronic	sense
C20orf166	GPC1	hsa-miR-1-3p	intronic	sense
C20orf166	GPD2	hsa-miR-1-3p	intronic	sense
C20orf166	GPR137C	hsa-miR-1-3p	intronic	sense
C20orf166	GPR83	hsa-miR-1-3p	intronic	sense
C20orf166	GPX1P1	hsa-miR-1-3p	intronic	sense
C20orf166	GSTO1	hsa-miR-1-3p	intronic	sense
C20orf166	GSTP1	hsa-miR-133a-3p	exonic	sense
C20orf166	GTF2H1	hsa-miR-1-3p	intronic	sense
C20orf166	GTF3C6	hsa-miR-1-3p	intronic	sense
C20orf166	H1FX	hsa-miR-1-3p	intronic	sense
C20orf166	H3F3B	hsa-miR-1-3p	intronic	sense
C20orf166	H3F3C	hsa-miR-1-3p	intronic	sense
C20orf166	HADH	hsa-miR-1-3p	intronic	sense
C20orf166	HAND2	hsa-miR-1-3p	intronic	sense
C20orf166	HCN2	hsa-miR-1-3p	intronic	sense
C20orf166	HCN4	hsa-miR-1-3p	intronic	sense
C20orf166	HDAC2	hsa-miR-1-3p	intronic	sense
C20orf166	HDAC4	hsa-miR-1-3p	intronic	sense
C20orf166	HEATR2	hsa-miR-1-3p	intronic	sense
C20orf166	HERC2	hsa-miR-1-3p	intronic	sense
C20orf166	HERC5	hsa-miR-1-3p	intronic	sense
C20orf166	HIF3A	hsa-miR-1-3p	intronic	sense
C20orf166	HIGD1A	hsa-miR-1-3p	intronic	sense
C20orf166	HINT2	hsa-miR-1-3p	intronic	sense
C20orf166	HIPK3	hsa-miR-1-3p	intronic	sense
C20orf166	HIST1H1B	hsa-miR-1-3p	intronic	sense
C20orf166	HIST2H2AC	hsa-miR-133a-3p	exonic	sense
C20orf166	HIST2H2AC	hsa-miR-1-3p	intronic	sense
C20orf166	HIST2H3A	hsa-miR-1-3p	intronic	sense
C20orf166	HIST2H3C	hsa-miR-1-3p	intronic	sense
C20orf166	HIST2H3D	hsa-miR-1-3p	intronic	sense
C20orf166	HIST3H3	hsa-miR-1-3p	intronic	sense
C20orf166	HMOX1	hsa-miR-1-3p	intronic	sense
C20orf166	HNRNPA1	hsa-miR-1-3p	intronic	sense
C20orf166	HNRNPA1L2	hsa-miR-1-3p	intronic	sense
C20orf166	HNRNPA3	hsa-miR-1-3p	intronic	sense
C20orf166	HNRNPD	hsa-miR-1-3p	intronic	sense
C20orf166	HNRNPH1	hsa-miR-1-3p	intronic	sense
C20orf166	HNRNPU	hsa-miR-1-3p	intronic	sense
C20orf166	HOOK1	hsa-miR-1-3p	intronic	sense
C20orf166	HP1BP3	hsa-miR-1-3p	intronic	sense
C20orf166	HPS4	hsa-miR-1-3p	intronic	sense
C20orf166	HS2ST1	hsa-miR-1-3p	intronic	sense
C20orf166	HSD17B11	hsa-miR-1-3p	intronic	sense
C20orf166	HSD17B8	hsa-miR-1-3p	intronic	sense
C20orf166	HSD3B7	hsa-miR-1-3p	intronic	sense
C20orf166	HSP90B1	hsa-miR-1-3p	intronic	sense
C20orf166	HSPD1	hsa-miR-1-3p	intronic	sense
C20orf166	HYI	hsa-miR-1-3p	intronic	sense
C20orf166	IFI44	hsa-miR-1-3p	intronic	sense
C20orf166	IFIT1	hsa-miR-1-3p	intronic	sense
C20orf166	IFIT2	hsa-miR-1-3p	intronic	sense
C20orf166	IFIT3	hsa-miR-1-3p	intronic	sense
C20orf166	IFT52	hsa-miR-1-3p	intronic	sense
C20orf166	IGFBP7	hsa-miR-1-3p	intronic	sense
C20orf166	IKBKAP	hsa-miR-1-3p	intronic	sense
C20orf166	IL11	hsa-miR-1-3p	intronic	sense
C20orf166	IL27RA	hsa-miR-1-3p	intronic	sense
C20orf166	IL6	hsa-miR-1-3p	intronic	sense
C20orf166	ILVBL	hsa-miR-1-3p	intronic	sense
C20orf166	IMPDH1	hsa-miR-1-3p	intronic	sense
C20orf166	INPP5F	hsa-miR-1-3p	intronic	sense
C20orf166	INTS6	hsa-miR-1-3p	intronic	sense
C20orf166	IP6K2	hsa-miR-1-3p	intronic	sense
C20orf166	IPO8	hsa-miR-1-3p	intronic	sense
C20orf166	IPO9	hsa-miR-1-3p	intronic	sense
C20orf166	IQCD	hsa-miR-1-3p	intronic	sense
C20orf166	IQGAP3	hsa-miR-1-3p	intronic	sense
C20orf166	IRF2BPL	hsa-miR-1-3p	intronic	sense
C20orf166	ISG15	hsa-miR-1-3p	intronic	sense
C20orf166	ISG20	hsa-miR-1-3p	intronic	sense
C20orf166	IST1	hsa-miR-1-3p	intronic	sense
C20orf166	ITGA1	hsa-miR-1-3p	intronic	sense
C20orf166	ITGA3	hsa-miR-1-3p	intronic	sense
C20orf166	ITGA6	hsa-miR-1-3p	intronic	sense
C20orf166	ITGB4	hsa-miR-1-3p	intronic	sense
C20orf166	JUP	hsa-miR-1-3p	intronic	sense
C20orf166	KANK2	hsa-miR-1-3p	intronic	sense
C20orf166	KCND1	hsa-miR-1-3p	intronic	sense
C20orf166	KCNJ2	hsa-miR-1-3p	intronic	sense
C20orf166	KCNN4	hsa-miR-1-3p	intronic	sense
C20orf166	KDELR1	hsa-miR-1-3p	intronic	sense
C20orf166	KDM2B	hsa-miR-1-3p	intronic	sense
C20orf166	KIAA1522	hsa-miR-1-3p	intronic	sense
C20orf166	KIAA1598	hsa-miR-1-3p	intronic	sense
C20orf166	KIAA1731	hsa-miR-1-3p	intronic	sense
C20orf166	KIF2A	hsa-miR-1-3p	intronic	sense
C20orf166	KIF2C	hsa-miR-1-3p	intronic	sense
C20orf166	KIF4A	hsa-miR-1-3p	intronic	sense
C20orf166	KIF5B	hsa-miR-1-3p	intronic	sense
C20orf166	KLHDC4	hsa-miR-1-3p	intronic	sense
C20orf166	KLHL3	hsa-miR-1-3p	intronic	sense
C20orf166	KLK12	hsa-miR-1-3p	intronic	sense
C20orf166	KNCN	hsa-miR-1-3p	intronic	sense
C20orf166	KRT75	hsa-miR-1-3p	intronic	sense
C20orf166	L1CAM	hsa-miR-1-3p	intronic	sense
C20orf166	LASP1	hsa-miR-133a-3p	exonic	sense
C20orf166	LASP1	hsa-miR-1-3p	intronic	sense
C20orf166	LCA5L	hsa-miR-1-3p	intronic	sense
C20orf166	LCP1	hsa-miR-1-3p	intronic	sense
C20orf166	LEMD3	hsa-miR-1-3p	intronic	sense
C20orf166	LEPREL2	hsa-miR-1-3p	intronic	sense
C20orf166	LETM1	hsa-miR-1-3p	intronic	sense
C20orf166	LGALS1	hsa-miR-1-3p	intronic	sense
C20orf166	LGALS3BP	hsa-miR-1-3p	intronic	sense
C20orf166	LHX4	hsa-miR-1-3p	intronic	sense
C20orf166	LIFR	hsa-miR-1-3p	intronic	sense
C20orf166	LIMS1	hsa-miR-1-3p	intronic	sense
C20orf166	LIN7C	hsa-miR-1-3p	intronic	sense
C20orf166	LIPC	hsa-miR-1-3p	intronic	sense
C20orf166	LMNB1	hsa-miR-1-3p	intronic	sense
C20orf166	LNPEP	hsa-miR-1-3p	intronic	sense
C20orf166	LOC100128295	hsa-miR-133a-3p	exonic	sense
C20orf166	LONP2	hsa-miR-1-3p	intronic	sense
C20orf166	LRP1	hsa-miR-1-3p	intronic	sense
C20orf166	LRRC8A	hsa-miR-1-3p	intronic	sense
C20orf166	LRRC8B	hsa-miR-1-3p	intronic	sense
C20orf166	LRRC8C	hsa-miR-1-3p	intronic	sense
C20orf166	LRRC8D	hsa-miR-1-3p	intronic	sense
C20orf166	LRWD1	hsa-miR-1-3p	intronic	sense
C20orf166	LZTFL1	hsa-miR-1-3p	intronic	sense
C20orf166	MACROD1	hsa-miR-1-3p	intronic	sense
C20orf166	MAD2L1	hsa-miR-1-3p	intronic	sense
C20orf166	MAGEB3	hsa-miR-1-3p	intronic	sense
C20orf166	MAN1B1	hsa-miR-1-3p	intronic	sense
C20orf166	MAP4K2	hsa-miR-1-3p	intronic	sense
C20orf166	MAST4	hsa-miR-1-3p	intronic	sense
C20orf166	MATR3	hsa-miR-1-3p	intronic	sense
C20orf166	MCAM	hsa-miR-1-3p	intronic	sense
C20orf166	MCL1	hsa-miR-133a-3p	exonic	sense
C20orf166	MCM2	hsa-miR-1-3p	intronic	sense
C20orf166	MCM3	hsa-miR-1-3p	intronic	sense
C20orf166	MCM4	hsa-miR-1-3p	intronic	sense
C20orf166	MCM5	hsa-miR-1-3p	intronic	sense
C20orf166	MCM6	hsa-miR-1-3p	intronic	sense
C20orf166	MCM7	hsa-miR-1-3p	intronic	sense
C20orf166	MDC1	hsa-miR-1-3p	intronic	sense
C20orf166	MECR	hsa-miR-1-3p	intronic	sense
C20orf166	MET	hsa-miR-1-3p	intronic	sense
C20orf166	MFN2	hsa-miR-1-3p	intronic	sense
C20orf166	MFSD10	hsa-miR-1-3p	intronic	sense
C20orf166	MGC27345	hsa-miR-1-3p	intronic	sense
C20orf166	MIA2	hsa-miR-1-3p	intronic	sense
C20orf166	MIER1	hsa-miR-1-3p	intronic	sense
C20orf166	MINPP1	hsa-miR-1-3p	intronic	sense
C20orf166	MKI67	hsa-miR-1-3p	intronic	sense
C20orf166	MMD	hsa-miR-1-3p	intronic	sense
C20orf166	MME	hsa-miR-1-3p	intronic	sense
C20orf166	MMS22L	hsa-miR-1-3p	intronic	sense
C20orf166	MOB4	hsa-miR-1-3p	intronic	sense
C20orf166	MOBP	hsa-miR-1-3p	intronic	sense
C20orf166	MON2	hsa-miR-1-3p	intronic	sense
C20orf166	MOV10	hsa-miR-1-3p	intronic	sense
C20orf166	MPDU1	hsa-miR-1-3p	intronic	sense
C20orf166	MPRIP	hsa-miR-1-3p	intronic	sense
C20orf166	MRC2	hsa-miR-1-3p	intronic	sense
C20orf166	MRE11A	hsa-miR-1-3p	intronic	sense
C20orf166	MRFAP1	hsa-miR-1-3p	intronic	sense
C20orf166	MRPL19	hsa-miR-1-3p	intronic	sense
C20orf166	MSH2	hsa-miR-1-3p	intronic	sense
C20orf166	MSH6	hsa-miR-1-3p	intronic	sense
C20orf166	MTHFD2	hsa-miR-1-3p	intronic	sense
C20orf166	MTHFS	hsa-miR-1-3p	intronic	sense
C20orf166	MTMR12	hsa-miR-1-3p	intronic	sense
C20orf166	MTX1	hsa-miR-1-3p	intronic	sense
C20orf166	MXD4	hsa-miR-1-3p	intronic	sense
C20orf166	MYO1A	hsa-miR-1-3p	intronic	sense
C20orf166	MYO1B	hsa-miR-1-3p	intronic	sense
C20orf166	MYO3B	hsa-miR-1-3p	intronic	sense
C20orf166	NAB1	hsa-miR-1-3p	intronic	sense
C20orf166	NAT14	hsa-miR-1-3p	intronic	sense
C20orf166	NBL1	hsa-miR-1-3p	intronic	sense
C20orf166	NCAPD3	hsa-miR-1-3p	intronic	sense
C20orf166	NCAPG	hsa-miR-1-3p	intronic	sense
C20orf166	NCS1	hsa-miR-1-3p	intronic	sense
C20orf166	NDUFS4	hsa-miR-1-3p	intronic	sense
C20orf166	NETO2	hsa-miR-1-3p	intronic	sense
C20orf166	NOC2L	hsa-miR-1-3p	intronic	sense
C20orf166	NOTCH2	hsa-miR-1-3p	intronic	sense
C20orf166	NOTCH3	hsa-miR-1-3p	intronic	sense
C20orf166	NPTN	hsa-miR-1-3p	intronic	sense
C20orf166	NR5A2	hsa-miR-1-3p	intronic	sense
C20orf166	NRP1	hsa-miR-1-3p	intronic	sense
C20orf166	NSUN4	hsa-miR-1-3p	intronic	sense
C20orf166	NT5C1B	hsa-miR-1-3p	intronic	sense
C20orf166	NT5E	hsa-miR-1-3p	intronic	sense
C20orf166	NUAK1	hsa-miR-1-3p	intronic	sense
C20orf166	NUP160	hsa-miR-1-3p	intronic	sense
C20orf166	NUP210	hsa-miR-1-3p	intronic	sense
C20orf166	NUP50	hsa-miR-1-3p	intronic	sense
C20orf166	NXN	hsa-miR-1-3p	intronic	sense
C20orf166	NXPH2	hsa-miR-1-3p	intronic	sense
C20orf166	NXT2	hsa-miR-1-3p	intronic	sense
C20orf166	OARD1	hsa-miR-1-3p	intronic	sense
C20orf166	OASL	hsa-miR-1-3p	intronic	sense
C20orf166	OAT	hsa-miR-1-3p	intronic	sense
C20orf166	OCIAD2	hsa-miR-1-3p	intronic	sense
C20orf166	ORC3	hsa-miR-1-3p	intronic	sense
C20orf166	ORMDL2	hsa-miR-1-3p	intronic	sense
C20orf166	OSBPL10	hsa-miR-1-3p	intronic	sense
C20orf166	OSBPL7	hsa-miR-1-3p	intronic	sense
C20orf166	OSTF1	hsa-miR-1-3p	intronic	sense
C20orf166	OXCT1	hsa-miR-1-3p	intronic	sense
C20orf166	OXTR	hsa-miR-1-3p	intronic	sense
C20orf166	PACS2	hsa-miR-1-3p	intronic	sense
C20orf166	PACSIN3	hsa-miR-1-3p	intronic	sense
C20orf166	PAFAH1B3	hsa-miR-1-3p	intronic	sense
C20orf166	PARD6B	hsa-miR-1-3p	intronic	sense
C20orf166	PARVA	hsa-miR-1-3p	intronic	sense
C20orf166	PAX3	hsa-miR-1-3p	intronic	sense
C20orf166	PAXBP1	hsa-miR-1-3p	intronic	sense
C20orf166	PCDH7	hsa-miR-1-3p	intronic	sense
C20orf166	PDCD10	hsa-miR-1-3p	intronic	sense
C20orf166	PDCD4	hsa-miR-1-3p	intronic	sense
C20orf166	PDE12	hsa-miR-1-3p	intronic	sense
C20orf166	PDIA3	hsa-miR-1-3p	intronic	sense
C20orf166	PDLIM7	hsa-miR-1-3p	intronic	sense
C20orf166	PFDN1	hsa-miR-1-3p	intronic	sense
C20orf166	PGD	hsa-miR-1-3p	intronic	sense
C20orf166	PGM2	hsa-miR-1-3p	intronic	sense
C20orf166	PGRMC2	hsa-miR-1-3p	intronic	sense
C20orf166	PHLDB2	hsa-miR-1-3p	intronic	sense
C20orf166	PI16	hsa-miR-1-3p	intronic	sense
C20orf166	PICALM	hsa-miR-1-3p	intronic	sense
C20orf166	PIGS	hsa-miR-1-3p	intronic	sense
C20orf166	PIGT	hsa-miR-1-3p	intronic	sense
C20orf166	PIK3CA	hsa-miR-1-3p	intronic	sense
C20orf166	PIR	hsa-miR-1-3p	intronic	sense
C20orf166	PKD1L1	hsa-miR-1-3p	intronic	sense
C20orf166	PKM	hsa-miR-133a-3p	exonic	sense
C20orf166	PLAGL2	hsa-miR-1-3p	intronic	sense
C20orf166	PLCB3	hsa-miR-1-3p	intronic	sense
C20orf166	PLCXD2	hsa-miR-1-3p	intronic	sense
C20orf166	PLEKHA3	hsa-miR-133a-3p	exonic	sense
C20orf166	PLEKHB2	hsa-miR-1-3p	intronic	sense
C20orf166	PLEKHH2	hsa-miR-1-3p	intronic	sense
C20orf166	PLGRKT	hsa-miR-1-3p	intronic	sense
C20orf166	PLK2	hsa-miR-1-3p	intronic	sense
C20orf166	PLS1	hsa-miR-1-3p	intronic	sense
C20orf166	PLS3	hsa-miR-1-3p	intronic	sense
C20orf166	PLXDC2	hsa-miR-1-3p	intronic	sense
C20orf166	PLXNA4	hsa-miR-1-3p	intronic	sense
C20orf166	PLXNB2	hsa-miR-1-3p	intronic	sense
C20orf166	PNN	hsa-miR-1-3p	intronic	sense
C20orf166	PNP	hsa-miR-133a-3p	exonic	sense
C20orf166	PNP	hsa-miR-1-3p	intronic	sense
C20orf166	POGK	hsa-miR-1-3p	intronic	sense
C20orf166	POLA2	hsa-miR-1-3p	intronic	sense
C20orf166	POLD1	hsa-miR-1-3p	intronic	sense
C20orf166	POLR2I	hsa-miR-1-3p	intronic	sense
C20orf166	POLR2K	hsa-miR-1-3p	intronic	sense
C20orf166	POLRMT	hsa-miR-1-3p	intronic	sense
C20orf166	POM121C	hsa-miR-1-3p	intronic	sense
C20orf166	POM121	hsa-miR-1-3p	intronic	sense
C20orf166	PPA2	hsa-miR-1-3p	intronic	sense
C20orf166	PPAP2C	hsa-miR-1-3p	intronic	sense
C20orf166	PPARG	hsa-miR-1-3p	intronic	sense
C20orf166	PPIA	hsa-miR-1-3p	intronic	sense
C20orf166	PPIB	hsa-miR-1-3p	intronic	sense
C20orf166	PPM1H	hsa-miR-1-3p	intronic	sense
C20orf166	PPP1R16A	hsa-miR-1-3p	intronic	sense
C20orf166	PPP2R1B	hsa-miR-1-3p	intronic	sense
C20orf166	PPP2R2A	hsa-miR-1-3p	intronic	sense
C20orf166	PQBP1	hsa-miR-1-3p	intronic	sense
C20orf166	PRDX2	hsa-miR-1-3p	intronic	sense
C20orf166	PRELID1	hsa-miR-133a-3p	exonic	sense
C20orf166	PREX1	hsa-miR-1-3p	intronic	sense
C20orf166	PRIMA1	hsa-miR-1-3p	intronic	sense
C20orf166	PRKAG1	hsa-miR-1-3p	intronic	sense
C20orf166	PRKG2	hsa-miR-1-3p	intronic	sense
C20orf166	PROCR	hsa-miR-1-3p	intronic	sense
C20orf166	PRSS21	hsa-miR-1-3p	intronic	sense
C20orf166	PSAT1	hsa-miR-1-3p	intronic	sense
C20orf166	PSG3	hsa-miR-1-3p	intronic	sense
C20orf166	PSG6	hsa-miR-1-3p	intronic	sense
C20orf166	PSG9	hsa-miR-1-3p	intronic	sense
C20orf166	PSIP1	hsa-miR-1-3p	intronic	sense
C20orf166	PSMA7	hsa-miR-1-3p	intronic	sense
C20orf166	PSME1	hsa-miR-1-3p	intronic	sense
C20orf166	PSMG1	hsa-miR-1-3p	intronic	sense
C20orf166	PTAR1	hsa-miR-1-3p	intronic	sense
C20orf166	PTBP1	hsa-miR-1-3p	intronic	sense
C20orf166	PTBP2	hsa-miR-1-3p	intronic	sense
C20orf166	PTMA	hsa-miR-133a-3p	exonic	sense
C20orf166	PTMA	hsa-miR-1-3p	intronic	sense
C20orf166	PTMAP7	hsa-miR-1-3p	intronic	sense
C20orf166	PTPLAD1	hsa-miR-1-3p	intronic	sense
C20orf166	PTPLB	hsa-miR-1-3p	intronic	sense
C20orf166	PTPMT1	hsa-miR-1-3p	intronic	sense
C20orf166	PTPN1	hsa-miR-1-3p	intronic	sense
C20orf166	PTPN22	hsa-miR-1-3p	intronic	sense
C20orf166	PTPRD	hsa-miR-1-3p	intronic	sense
C20orf166	PTPRF	hsa-miR-1-3p	intronic	sense
C20orf166	PWP1	hsa-miR-1-3p	intronic	sense
C20orf166	PXDN	hsa-miR-1-3p	intronic	sense
C20orf166	PYGB	hsa-miR-1-3p	intronic	sense
C20orf166	RAB11FIP2	hsa-miR-1-3p	intronic	sense
C20orf166	RAB27B	hsa-miR-1-3p	intronic	sense
C20orf166	RAB30	hsa-miR-1-3p	intronic	sense
C20orf166	RAB34	hsa-miR-1-3p	intronic	sense
C20orf166	RAB39B	hsa-miR-1-3p	intronic	sense
C20orf166	RABEPK	hsa-miR-1-3p	intronic	sense
C20orf166	RABGAP1L	hsa-miR-1-3p	intronic	sense
C20orf166	RABL2A	hsa-miR-1-3p	intronic	sense
C20orf166	RABL2B	hsa-miR-1-3p	intronic	sense
C20orf166	RALB	hsa-miR-1-3p	intronic	sense
C20orf166	RAP1B	hsa-miR-1-3p	intronic	sense
C20orf166	RAPGEF2	hsa-miR-1-3p	intronic	sense
C20orf166	RASSF1	hsa-miR-1-3p	intronic	sense
C20orf166	RBBP5	hsa-miR-1-3p	intronic	sense
C20orf166	RBM12B	hsa-miR-1-3p	intronic	sense
C20orf166	RBM28	hsa-miR-1-3p	intronic	sense
C20orf166	RBM39	hsa-miR-1-3p	intronic	sense
C20orf166	RBM42	hsa-miR-1-3p	intronic	sense
C20orf166	RBM47	hsa-miR-1-3p	intronic	sense
C20orf166	RCC2	hsa-miR-1-3p	intronic	sense
C20orf166	RCOR2	hsa-miR-1-3p	intronic	sense
C20orf166	REM2	hsa-miR-1-3p	intronic	sense
C20orf166	RFC2	hsa-miR-1-3p	intronic	sense
C20orf166	RFC5	hsa-miR-1-3p	intronic	sense
C20orf166	RFT1	hsa-miR-133a-3p	exonic	sense
C20orf166	RFT1	hsa-miR-1-3p	intronic	sense
C20orf166	RGN	hsa-miR-1-3p	intronic	sense
C20orf166	RGS17	hsa-miR-1-3p	intronic	sense
C20orf166	RHOC	hsa-miR-1-3p	intronic	sense
C20orf166	RIMS2	hsa-miR-1-3p	intronic	sense
C20orf166	RIN1	hsa-miR-1-3p	intronic	sense
C20orf166	RIPK2	hsa-miR-1-3p	intronic	sense
C20orf166	RNF138	hsa-miR-1-3p	intronic	sense
C20orf166	RNF213	hsa-miR-1-3p	intronic	sense
C20orf166	RPP40	hsa-miR-1-3p	intronic	sense
C20orf166	RPRD2	hsa-miR-1-3p	intronic	sense
C20orf166	RRBP1	hsa-miR-1-3p	intronic	sense
C20orf166	RRM1	hsa-miR-1-3p	intronic	sense
C20orf166	RRP36	hsa-miR-1-3p	intronic	sense
C20orf166	RSF1	hsa-miR-1-3p	intronic	sense
C20orf166	RSRC2	hsa-miR-1-3p	intronic	sense
C20orf166	RXFP1	hsa-miR-1-3p	intronic	sense
C20orf166	S100A11	hsa-miR-1-3p	intronic	sense
C20orf166	S100A16	hsa-miR-1-3p	intronic	sense
C20orf166	S100G	hsa-miR-1-3p	intronic	sense
C20orf166	SAC3D1	hsa-miR-1-3p	intronic	sense
C20orf166	SAMD15	hsa-miR-1-3p	intronic	sense
C20orf166	SCAF11	hsa-miR-1-3p	intronic	sense
C20orf166	SCN3A	hsa-miR-1-3p	intronic	sense
C20orf166	SDC4	hsa-miR-1-3p	intronic	sense
C20orf166	SDPR	hsa-miR-1-3p	intronic	sense
C20orf166	SDR39U1	hsa-miR-1-3p	intronic	sense
C20orf166	SEC11C	hsa-miR-1-3p	intronic	sense
C20orf166	SEC16A	hsa-miR-1-3p	intronic	sense
C20orf166	SEC23IP	hsa-miR-1-3p	intronic	sense
C20orf166	SEC61A1	hsa-miR-1-3p	intronic	sense
C20orf166	SEC61B	hsa-miR-133a-3p	exonic	sense
C20orf166	SEC62	hsa-miR-1-3p	intronic	sense
C20orf166	SEMG2	hsa-miR-1-3p	intronic	sense
C20orf166	SENP1	hsa-miR-133a-3p	exonic	sense
C20orf166	SEPT6	hsa-miR-1-3p	intronic	sense
C20orf166	SERP1	hsa-miR-1-3p	intronic	sense
C20orf166	SERPINB5	hsa-miR-1-3p	intronic	sense
C20orf166	SESN3	hsa-miR-133a-3p	exonic	sense
C20orf166	SFI1	hsa-miR-1-3p	intronic	sense
C20orf166	SFN	hsa-miR-1-3p	intronic	sense
C20orf166	SFXN1	hsa-miR-1-3p	intronic	sense
C20orf166	SGK3	hsa-miR-1-3p	intronic	sense
C20orf166	SH2D4A	hsa-miR-1-3p	intronic	sense
C20orf166	SH3BGRL3	hsa-miR-1-3p	intronic	sense
C20orf166	SH3PXD2B	hsa-miR-1-3p	intronic	sense
C20orf166	SH3TC2	hsa-miR-1-3p	intronic	sense
C20orf166	SHE	hsa-miR-1-3p	intronic	sense
C20orf166	SIN3A	hsa-miR-1-3p	intronic	sense
C20orf166	SLBP	hsa-miR-1-3p	intronic	sense
C20orf166	SLC16A9	hsa-miR-1-3p	intronic	sense
C20orf166	SLC25A10	hsa-miR-1-3p	intronic	sense
C20orf166	SLC25A19	hsa-miR-1-3p	intronic	sense
C20orf166	SLC25A1	hsa-miR-1-3p	intronic	sense
C20orf166	SLC25A22	hsa-miR-1-3p	intronic	sense
C20orf166	SLC25A30	hsa-miR-1-3p	intronic	sense
C20orf166	SLC26A7	hsa-miR-1-3p	intronic	sense
C20orf166	SLC27A4	hsa-miR-1-3p	intronic	sense
C20orf166	SLC29A1	hsa-miR-1-3p	intronic	sense
C20orf166	SLC35A5	hsa-miR-1-3p	intronic	sense
C20orf166	SLC39A14	hsa-miR-1-3p	intronic	sense
C20orf166	SLC39A3	hsa-miR-1-3p	intronic	sense
C20orf166	SLC44A1	hsa-miR-1-3p	intronic	sense
C20orf166	SMARCA1	hsa-miR-1-3p	intronic	sense
C20orf166	SMARCA2	hsa-miR-1-3p	intronic	sense
C20orf166	SMARCB1	hsa-miR-1-3p	intronic	sense
C20orf166	SMARCC1	hsa-miR-1-3p	intronic	sense
C20orf166	SMC4	hsa-miR-1-3p	intronic	sense
C20orf166	SMEK1	hsa-miR-1-3p	intronic	sense
C20orf166	SMIM14	hsa-miR-133a-3p	exonic	sense
C20orf166	SMIM14	hsa-miR-1-3p	intronic	sense
C20orf166	SNAPIN	hsa-miR-1-3p	intronic	sense
C20orf166	SNX6	hsa-miR-1-3p	intronic	sense
C20orf166	SOX5	hsa-miR-1-3p	intronic	sense
C20orf166	SP1	hsa-miR-133a-3p	exonic	sense
C20orf166	SPC24	hsa-miR-1-3p	intronic	sense
C20orf166	SPERT	hsa-miR-1-3p	intronic	sense
C20orf166	SPINK1	hsa-miR-1-3p	intronic	sense
C20orf166	SPRED1	hsa-miR-1-3p	intronic	sense
C20orf166	SPRY2	hsa-miR-1-3p	intronic	sense
C20orf166	SREK1	hsa-miR-1-3p	intronic	sense
C20orf166	SRGAP1	hsa-miR-1-3p	intronic	sense
C20orf166	SRI	hsa-miR-1-3p	intronic	sense
C20orf166	SRRM1	hsa-miR-1-3p	intronic	sense
C20orf166	SRSF4	hsa-miR-1-3p	intronic	sense
C20orf166	SRSF5	hsa-miR-1-3p	intronic	sense
C20orf166	SRSF6	hsa-miR-1-3p	intronic	sense
C20orf166	SRSF7	hsa-miR-1-3p	intronic	sense
C20orf166	SRSF9	hsa-miR-1-3p	intronic	sense
C20orf166	SRXN1	hsa-miR-1-3p	intronic	sense
C20orf166	SSNA1	hsa-miR-1-3p	intronic	sense
C20orf166	SSR1	hsa-miR-1-3p	intronic	sense
C20orf166	STK24	hsa-miR-1-3p	intronic	sense
C20orf166	STXBP3	hsa-miR-1-3p	intronic	sense
C20orf166	SUCLA2	hsa-miR-1-3p	intronic	sense
C20orf166	SUGP1	hsa-miR-1-3p	intronic	sense
C20orf166	SUSD1	hsa-miR-1-3p	intronic	sense
C20orf166	SYMPK	hsa-miR-1-3p	intronic	sense
C20orf166	SYNE1	hsa-miR-1-3p	intronic	sense
C20orf166	SYNE2	hsa-miR-1-3p	intronic	sense
C20orf166	SYNPO2L	hsa-miR-1-3p	intronic	sense
C20orf166	SYPL1	hsa-miR-1-3p	intronic	sense
C20orf166	SYTL2	hsa-miR-1-3p	intronic	sense
C20orf166	TAGLN2	hsa-miR-133a-3p	exonic	sense
C20orf166	TAGLN2	hsa-miR-1-3p	intronic	sense
C20orf166	TAT	hsa-miR-1-3p	intronic	sense
C20orf166	TBC1D9	hsa-miR-1-3p	intronic	sense
C20orf166	TBCD	hsa-miR-1-3p	intronic	sense
C20orf166	TCTEX1D2	hsa-miR-133a-3p	exonic	sense
C20orf166	TDP1	hsa-miR-1-3p	intronic	sense
C20orf166	TELO2	hsa-miR-1-3p	intronic	sense
C20orf166	THAP2	hsa-miR-1-3p	intronic	sense
C20orf166	THBS1	hsa-miR-1-3p	intronic	sense
C20orf166	THY1	hsa-miR-1-3p	intronic	sense
C20orf166	TIGD4	hsa-miR-1-3p	intronic	sense
C20orf166	TIMP3	hsa-miR-1-3p	intronic	sense
C20orf166	TKT	hsa-miR-1-3p	intronic	sense
C20orf166	TLR4	hsa-miR-1-3p	intronic	sense
C20orf166	TM4SF1	hsa-miR-1-3p	intronic	sense
C20orf166	TMCC1	hsa-miR-1-3p	intronic	sense
C20orf166	TMEM106C	hsa-miR-1-3p	intronic	sense
C20orf166	TMEM68	hsa-miR-1-3p	intronic	sense
C20orf166	TMEM87A	hsa-miR-1-3p	intronic	sense
C20orf166	TMOD3	hsa-miR-1-3p	intronic	sense
C20orf166	TMSB4X	hsa-miR-1-3p	intronic	sense
C20orf166	TMX1	hsa-miR-1-3p	intronic	sense
C20orf166	TNKS1BP1	hsa-miR-1-3p	intronic	sense
C20orf166	TPD52L2	hsa-miR-1-3p	intronic	sense
C20orf166	TPM1	hsa-miR-133a-3p	exonic	sense
C20orf166	TPM1	hsa-miR-1-3p	intronic	sense
C20orf166	TPM2	hsa-miR-1-3p	intronic	sense
C20orf166	TPM3	hsa-miR-1-3p	intronic	sense
C20orf166	TPM4	hsa-miR-1-3p	intronic	sense
C20orf166	TPSD1	hsa-miR-1-3p	intronic	sense
C20orf166	TRA2B	hsa-miR-1-3p	intronic	sense
C20orf166	TRAPPC3	hsa-miR-1-3p	intronic	sense
C20orf166	TRIM24	hsa-miR-1-3p	intronic	sense
C20orf166	TRIM26	hsa-miR-1-3p	intronic	sense
C20orf166	TRIM2	hsa-miR-1-3p	intronic	sense
C20orf166	TRIM9	hsa-miR-1-3p	intronic	sense
C20orf166	TROVE2	hsa-miR-1-3p	intronic	sense
C20orf166	TRPA1	hsa-miR-1-3p	intronic	sense
C20orf166	TRPM4	hsa-miR-1-3p	intronic	sense
C20orf166	TRPM6	hsa-miR-1-3p	intronic	sense
C20orf166	TRPS1	hsa-miR-1-3p	intronic	sense
C20orf166	TSHR	hsa-miR-1-3p	intronic	sense
C20orf166	TSPAN19	hsa-miR-1-3p	intronic	sense
C20orf166	TSPAN4	hsa-miR-1-3p	intronic	sense
C20orf166	TTC17	hsa-miR-1-3p	intronic	sense
C20orf166	TTC37	hsa-miR-1-3p	intronic	sense
C20orf166	TUBB2B	hsa-miR-1-3p	intronic	sense
C20orf166	TWF1	hsa-miR-1-3p	intronic	sense
C20orf166	UBA6	hsa-miR-1-3p	intronic	sense
C20orf166	UBAC2	hsa-miR-1-3p	intronic	sense
C20orf166	UBE2I	hsa-miR-1-3p	intronic	sense
C20orf166	UBR5	hsa-miR-1-3p	intronic	sense
C20orf166	UBTF	hsa-miR-1-3p	intronic	sense
C20orf166	UGGT1	hsa-miR-1-3p	intronic	sense
C20orf166	UGGT2	hsa-miR-1-3p	intronic	sense
C20orf166	UGT8	hsa-miR-1-3p	intronic	sense
C20orf166	UHMK1	hsa-miR-1-3p	intronic	sense
C20orf166	UNC119B	hsa-miR-1-3p	intronic	sense
C20orf166	UNC13D	hsa-miR-1-3p	intronic	sense
C20orf166	UNC45A	hsa-miR-1-3p	intronic	sense
C20orf166	UNC93B1	hsa-miR-1-3p	intronic	sense
C20orf166	USP33	hsa-miR-1-3p	intronic	sense
C20orf166	UST	hsa-miR-1-3p	intronic	sense
C20orf166	UTRN	hsa-miR-1-3p	intronic	sense
C20orf166	VAMP7	hsa-miR-1-3p	intronic	sense
C20orf166	VASP	hsa-miR-1-3p	intronic	sense
C20orf166	VMP1	hsa-miR-1-3p	intronic	sense
C20orf166	VPS53	hsa-miR-1-3p	intronic	sense
C20orf166	WASF2	hsa-miR-1-3p	intronic	sense
C20orf166	WDFY1	hsa-miR-1-3p	intronic	sense
C20orf166	WDR11	hsa-miR-1-3p	intronic	sense
C20orf166	WDR33	hsa-miR-1-3p	intronic	sense
C20orf166	WEE1	hsa-miR-1-3p	intronic	sense
C20orf166	WLS	hsa-miR-1-3p	intronic	sense
C20orf166	XPNPEP3	hsa-miR-1-3p	intronic	sense
C20orf166	XPO6	hsa-miR-1-3p	intronic	sense
C20orf166	XPOT	hsa-miR-1-3p	intronic	sense
C20orf166	YTHDC1	hsa-miR-1-3p	intronic	sense
C20orf166	YTHDF2	hsa-miR-1-3p	intronic	sense
C20orf166	YWHAQ	hsa-miR-1-3p	intronic	sense
C20orf166	YWHAZ	hsa-miR-1-3p	intronic	sense
C20orf166	ZBTB6	hsa-miR-1-3p	intronic	sense
C20orf166	ZBTB9	hsa-miR-1-3p	intronic	sense
C20orf166	ZC3H11A	hsa-miR-1-3p	intronic	sense
C20orf166	ZNF207	hsa-miR-1-3p	intronic	sense
C20orf166	ZNF264	hsa-miR-1-3p	intronic	sense
C20orf166	ZNF280C	hsa-miR-1-3p	intronic	sense
C20orf166	ZNF326	hsa-miR-1-3p	intronic	sense
C20orf166	ZNF561	hsa-miR-1-3p	intronic	sense
C20orf166	ZNF568	hsa-miR-1-3p	intronic	sense
C20orf166	ZNF579	hsa-miR-1-3p	intronic	sense
C20orf166	ZNF622	hsa-miR-1-3p	intronic	sense
C20orf166	ZNF638	hsa-miR-1-3p	intronic	sense
C22orf25	ADCY9	hsa-miR-185-3p	intronic	sense
C22orf25	AFF2	hsa-miR-185-5p	intronic	sense
C22orf25	AGO1	hsa-miR-185-5p	intronic	sense
C22orf25	AHCYL2	hsa-miR-185-5p	intronic	sense
C22orf25	AMOTL2	hsa-miR-185-5p	intronic	sense
C22orf25	AP3M1	hsa-miR-185-5p	intronic	sense
C22orf25	ARID1A	hsa-miR-185-5p	intronic	sense
C22orf25	ASB6	hsa-miR-185-3p	intronic	sense
C22orf25	ASH1L	hsa-miR-185-5p	intronic	sense
C22orf25	BACH1	hsa-miR-185-5p	intronic	sense
C22orf25	BTG2	hsa-miR-185-5p	intronic	sense
C22orf25	CANX	hsa-miR-185-5p	intronic	sense
C22orf25	CAPZB	hsa-miR-185-5p	intronic	sense
C22orf25	CCND2	hsa-miR-185-5p	intronic	sense
C22orf25	CDC42	hsa-miR-185-5p	intronic	sense
C22orf25	COPB1	hsa-miR-185-5p	intronic	sense
C22orf25	CREB3L2	hsa-miR-185-5p	intronic	sense
C22orf25	CSNK1E	hsa-miR-185-5p	intronic	sense
C22orf25	DCUN1D3	hsa-miR-185-5p	intronic	sense
C22orf25	DNAJC8	hsa-miR-185-5p	intronic	sense
C22orf25	EEF2	hsa-miR-185-5p	intronic	sense
C22orf25	EFNA1	hsa-miR-185-5p	intronic	sense
C22orf25	ELOVL1	hsa-miR-185-5p	intronic	sense
C22orf25	EMC10	hsa-miR-185-5p	intronic	sense
C22orf25	ENPP5	hsa-miR-185-5p	intronic	sense
C22orf25	EPAS1	hsa-miR-185-5p	intronic	sense
C22orf25	FAM103A1	hsa-miR-185-5p	intronic	sense
C22orf25	GFPT1	hsa-miR-185-5p	intronic	sense
C22orf25	HMGA1	hsa-miR-185-3p	intronic	sense
C22orf25	HMGA2	hsa-miR-185-5p	intronic	sense
C22orf25	HSP90AB1	hsa-miR-185-3p	intronic	sense
C22orf25	IDS	hsa-miR-185-3p	intronic	sense
C22orf25	IGFBP5	hsa-miR-185-5p	intronic	sense
C22orf25	LDHB	hsa-miR-185-5p	intronic	sense
C22orf25	LENG8	hsa-miR-185-5p	intronic	sense
C22orf25	LUZP1	hsa-miR-185-5p	intronic	sense
C22orf25	MAPK1	hsa-miR-185-3p	intronic	sense
C22orf25	MATR3	hsa-miR-185-5p	intronic	sense
C22orf25	MDM2	hsa-miR-185-5p	intronic	sense
C22orf25	MKNK2	hsa-miR-185-3p	intronic	sense
C22orf25	MRPL34	hsa-miR-185-5p	intronic	sense
C22orf25	NACC1	hsa-miR-185-5p	intronic	sense
C22orf25	NFATC3	hsa-miR-185-5p	intronic	sense
C22orf25	NFE2L1	hsa-miR-185-5p	intronic	sense
C22orf25	NTRK3	hsa-miR-185-5p	intronic	sense
C22orf25	PALM2-AKAP2	hsa-miR-185-3p	intronic	sense
C22orf25	PHACTR2	hsa-miR-185-5p	intronic	sense
C22orf25	PLAGL2	hsa-miR-185-5p	intronic	sense
C22orf25	POGK	hsa-miR-185-5p	intronic	sense
C22orf25	PPAP2B	hsa-miR-185-5p	intronic	sense
C22orf25	PPP2R1B	hsa-miR-185-5p	intronic	sense
C22orf25	PSME3	hsa-miR-185-5p	intronic	sense
C22orf25	RAB1B	hsa-miR-185-5p	intronic	sense
C22orf25	RAB5B	hsa-miR-185-3p	intronic	sense
C22orf25	RAPH1	hsa-miR-185-5p	intronic	sense
C22orf25	RHOA	hsa-miR-185-5p	intronic	sense
C22orf25	SBK1	hsa-miR-185-5p	intronic	sense
C22orf25	SCAF4	hsa-miR-185-3p	intronic	sense
C22orf25	SCARB1	hsa-miR-185-5p	intronic	sense
C22orf25	SCD	hsa-miR-185-5p	intronic	sense
C22orf25	SET	hsa-miR-185-5p	intronic	sense
C22orf25	SLC30A7	hsa-miR-185-5p	intronic	sense
C22orf25	SLC31A1	hsa-miR-185-5p	intronic	sense
C22orf25	SMG6	hsa-miR-185-5p	intronic	sense
C22orf25	SOX4	hsa-miR-185-3p	intronic	sense
C22orf25	SPATA2	hsa-miR-185-5p	intronic	sense
C22orf25	STX6	hsa-miR-185-5p	intronic	sense
C22orf25	TAGLN2	hsa-miR-185-5p	intronic	sense
C22orf25	TAOK1	hsa-miR-185-5p	intronic	sense
C22orf25	TET3	hsa-miR-185-3p	intronic	sense
C22orf25	TFPI	hsa-miR-185-3p	intronic	sense
C22orf25	TLE3	hsa-miR-185-5p	intronic	sense
C22orf25	TM9SF1	hsa-miR-185-5p	intronic	sense
C22orf25	TMEM109	hsa-miR-185-3p	intronic	sense
C22orf25	TMEM109	hsa-miR-185-5p	intronic	sense
C22orf25	TMEM189-UBE2V1	hsa-miR-185-5p	intronic	sense
C22orf25	TRIP10	hsa-miR-185-3p	intronic	sense
C22orf25	TRRAP	hsa-miR-185-5p	intronic	sense
C22orf25	U2SURP	hsa-miR-185-3p	intronic	sense
C22orf25	UBA52	hsa-miR-185-5p	intronic	sense
C22orf25	VEGFA	hsa-miR-185-5p	intronic	sense
C22orf25	ZFYVE27	hsa-miR-185-5p	intronic	sense
C22orf25	ZNF444	hsa-miR-185-5p	intronic	sense
C3orf52	AZIN1	hsa-miR-567	intronic	sense
C3orf52	SPSB1	hsa-miR-567	intronic	sense
C7orf50	ADRBK2	hsa-miR-339-5p	intronic	sense
C7orf50	ATP5B	hsa-miR-339-3p	intronic	sense
C7orf50	BCL2L11	hsa-miR-339-5p	intronic	sense
C7orf50	BLCAP	hsa-miR-339-5p	intronic	sense
C7orf50	BTG2	hsa-miR-339-5p	intronic	sense
C7orf50	EEF1A1	hsa-miR-339-5p	intronic	sense
C7orf50	HNRNPA1	hsa-miR-339-5p	intronic	sense
C7orf50	HNRNPF	hsa-miR-339-5p	intronic	sense
C7orf50	KCTD2	hsa-miR-339-5p	intronic	sense
C7orf50	KIF6	hsa-miR-339-5p	intronic	sense
C7orf50	PARP1	hsa-miR-339-5p	intronic	sense
C7orf50	PTP4A1	hsa-miR-339-5p	intronic	sense
C7orf50	SOX11	hsa-miR-339-5p	intronic	sense
C7orf50	SUCLG1	hsa-miR-339-5p	intronic	sense
C7orf50	SUPT16H	hsa-miR-339-5p	intronic	sense
C7orf50	TTYH3	hsa-miR-339-5p	intronic	sense
C7orf50	WDR13	hsa-miR-339-5p	intronic	sense
C7orf50	ZNF445	hsa-miR-339-5p	intronic	sense
C7orf50	ZNF460	hsa-miR-339-5p	intronic	sense
C9orf174	SOD2	hsa-miR-1302	intronic	antisense
C9orf174	STMN1	hsa-miR-1302	intronic	antisense
C9orf3	AAK1	hsa-miR-24-3p	intronic	sense
C9orf3	AAMP	hsa-miR-24-3p	intronic	sense
C9orf3	ABCB10	hsa-miR-24-3p	intronic	sense
C9orf3	ABCE1	hsa-miR-24-3p	intronic	sense
C9orf3	ABHD17C	hsa-miR-27b-3p	intronic	sense
C9orf3	ABHD2	hsa-miR-24-3p	intronic	sense
C9orf3	ABL2	hsa-miR-27b-3p	intronic	sense
C9orf3	ACAA2	hsa-miR-24-3p	intronic	sense
C9orf3	ACACA	hsa-miR-24-3p	intronic	sense
C9orf3	ACAT1	hsa-miR-23b-3p	intronic	sense
C9orf3	ACD	hsa-miR-24-3p	intronic	sense
C9orf3	ACTL6A	hsa-miR-24-3p	intronic	sense
C9orf3	ACVR1B	hsa-miR-24-3p	intronic	sense
C9orf3	ADAR	hsa-miR-27b-3p	intronic	sense
C9orf3	ADD1	hsa-miR-24-3p	intronic	sense
C9orf3	ADD1	hsa-miR-27b-3p	intronic	sense
C9orf3	ADD3	hsa-miR-23b-3p	intronic	sense
C9orf3	ADD3	hsa-miR-24-3p	intronic	sense
C9orf3	ADORA2B	hsa-miR-27b-3p	intronic	sense
C9orf3	ADPGK	hsa-miR-24-3p	intronic	sense
C9orf3	ADRM1	hsa-miR-24-3p	intronic	sense
C9orf3	AEN	hsa-miR-24-3p	intronic	sense
C9orf3	AFF4	hsa-miR-27b-3p	intronic	sense
C9orf3	AGO3	hsa-miR-24-3p	intronic	sense
C9orf3	AGPAT3	hsa-miR-24-3p	intronic	sense
C9orf3	AK3	hsa-miR-24-3p	intronic	sense
C9orf3	AKAP11	hsa-miR-23b-3p	intronic	sense
C9orf3	AKAP7	hsa-miR-24-3p	intronic	sense
C9orf3	AKIRIN1	hsa-miR-27b-3p	intronic	sense
C9orf3	ALDH5A1	hsa-miR-24-3p	intronic	sense
C9orf3	ALDOA	hsa-miR-27b-3p	intronic	sense
C9orf3	ALG1	hsa-miR-24-3p	intronic	sense
C9orf3	ALG5	hsa-miR-24-3p	intronic	sense
C9orf3	ALG9	hsa-miR-27b-3p	intronic	sense
C9orf3	AMOTL1	hsa-miR-23b-3p	intronic	sense
C9orf3	AMOTL2	hsa-miR-24-3p	intronic	sense
C9orf3	ANKRD40	hsa-miR-27b-3p	intronic	sense
C9orf3	ANKRD52	hsa-miR-27b-3p	intronic	sense
C9orf3	ANPEP	hsa-miR-24-3p	intronic	sense
C9orf3	AP1G1	hsa-miR-27b-3p	intronic	sense
C9orf3	AP3D1	hsa-miR-27b-3p	intronic	sense
C9orf3	AP4B1	hsa-miR-23b-3p	intronic	sense
C9orf3	APEX1	hsa-miR-27b-3p	intronic	sense
C9orf3	APPBP2	hsa-miR-27b-3p	intronic	sense
C9orf3	ARFIP1	hsa-miR-23b-3p	intronic	sense
C9orf3	ARHGAP19	hsa-miR-24-3p	intronic	sense
C9orf3	ARHGEF18	hsa-miR-24-3p	intronic	sense
C9orf3	ARHGEF7	hsa-miR-24-3p	intronic	sense
[truncated: 18,596 more rows]

## Sheet: IS-network formal descr.
Host Gene	Targeted Gene	miRNA	Intronic / Exonic	Sense / Antisense
AATK	CCDC14	hsa-miR-338-3p	intronic	sense
AATK	CCND1	hsa-miR-338-3p	intronic	sense
AATK	FOS	hsa-miR-338-3p	intronic	sense
AATK	MYH9	hsa-miR-338-3p	intronic	sense
AATK	NRP1	hsa-miR-338-3p	intronic	sense
AATK	NUP43	hsa-miR-338-3p	intronic	sense
AATK	PCDH7	hsa-miR-338-3p	intronic	sense
AATK	PLEKHA1	hsa-miR-338-3p	intronic	sense
AATK	RLIM	hsa-miR-338-3p	intronic	sense
AATK	SMO	hsa-miR-338-3p	intronic	sense
AATK	ZDHHC18	hsa-miR-338-3p	intronic	sense
AATK	BMI1	hsa-miR-338-5p	intronic	sense
AATK	BTG3	hsa-miR-338-5p	intronic	sense
AATK	CAV1	hsa-miR-338-5p	intronic	sense
AATK	CREBBP	hsa-miR-338-5p	intronic	sense
AATK	GATAD2B	hsa-miR-338-5p	intronic	sense
AATK	HSPA8	hsa-miR-338-5p	intronic	sense
AATK	MSI2	hsa-miR-338-5p	intronic	sense
AATK	NUFIP2	hsa-miR-338-5p	intronic	sense
AATK	RPS4X	hsa-miR-338-5p	intronic	sense
AATK	SMARCAD1	hsa-miR-338-5p	intronic	sense
AATK	SMG1	hsa-miR-338-5p	intronic	sense
AATK	SUPT16H	hsa-miR-338-5p	intronic	sense
AATK	TNPO1	hsa-miR-338-5p	intronic	sense
AATK	TRA2B	hsa-miR-338-5p	intronic	sense
AATK	UBE2G1	hsa-miR-338-5p	intronic	sense
AATK	IGF2R	hsa-miR-657	intronic	sense
ABCA6	B2M	hsa-miR-4524a-3p	intronic	sense
ABCA6	PLAG1	hsa-miR-4524a-3p	intronic	sense
ABCA6	TTC8	hsa-miR-4524a-3p	intronic	sense
ABCA6	ZBTB4	hsa-miR-4524a-3p	intronic	sense
ABCA6	AKT3	hsa-miR-4524a-5p	intronic	sense
ABCA6	CD2AP	hsa-miR-4524a-5p	intronic	sense
ABCA6	CDCA4	hsa-miR-4524a-5p	intronic	sense
ABCA6	CREBRF	hsa-miR-4524a-5p	intronic	sense
ABCA6	N4BP1	hsa-miR-4524a-5p	intronic	sense
ABCA6	NAPG	hsa-miR-4524a-5p	intronic	sense
ABCA6	PPM1A	hsa-miR-4524a-5p	intronic	sense
ABCA6	RECK	hsa-miR-4524a-5p	intronic	sense
ABCA6	SMAD7	hsa-miR-4524a-5p	intronic	sense
ABCA6	VEGFA	hsa-miR-4524a-5p	intronic	sense
ABCA6	ZMAT3	hsa-miR-4524a-5p	intronic	sense
ABCF1	AKAP12	hsa-miR-877-3p	intronic	sense
ABCF1	ANP32E	hsa-miR-877-3p	intronic	sense
ABCF1	APPL1	hsa-miR-877-3p	intronic	sense
ABCF1	ARFIP1	hsa-miR-877-3p	intronic	sense
ABCF1	ARHGDIA	hsa-miR-877-3p	intronic	sense
ABCF1	ARID1A	hsa-miR-877-3p	intronic	sense
ABCF1	ARRDC3	hsa-miR-877-3p	intronic	sense
ABCF1	ASH2L	hsa-miR-877-3p	intronic	sense
ABCF1	ATP5I	hsa-miR-877-3p	intronic	sense
ABCF1	BASP1	hsa-miR-877-3p	intronic	sense
ABCF1	BAZ2A	hsa-miR-877-3p	intronic	sense
ABCF1	BPTF	hsa-miR-877-3p	intronic	sense
ABCF1	CCT7	hsa-miR-877-3p	intronic	sense
ABCF1	EIF1AD	hsa-miR-877-3p	intronic	sense
ABCF1	ERBB2IP	hsa-miR-877-3p	intronic	sense
ABCF1	ERO1LB	hsa-miR-877-3p	intronic	sense
ABCF1	EWSR1	hsa-miR-877-3p	intronic	sense
ABCF1	FAM115A	hsa-miR-877-3p	intronic	sense
ABCF1	FAM122B	hsa-miR-877-3p	intronic	sense
ABCF1	FAM216A	hsa-miR-877-3p	intronic	sense
ABCF1	FKBP4	hsa-miR-877-3p	intronic	sense
ABCF1	GAPDH	hsa-miR-877-3p	intronic	sense
ABCF1	GIGYF1	hsa-miR-877-3p	intronic	sense
ABCF1	GNAI2	hsa-miR-877-3p	intronic	sense
ABCF1	GOLIM4	hsa-miR-877-3p	intronic	sense
ABCF1	GSK3B	hsa-miR-877-3p	intronic	sense
ABCF1	HIST1H1E	hsa-miR-877-3p	intronic	sense
ABCF1	HNRNPH1	hsa-miR-877-3p	intronic	sense
ABCF1	HNRNPL	hsa-miR-877-3p	intronic	sense
ABCF1	HSP90AB1	hsa-miR-877-3p	intronic	sense
ABCF1	HUWE1	hsa-miR-877-3p	intronic	sense
ABCF1	IGF2BP1	hsa-miR-877-3p	intronic	sense
ABCF1	IGHMBP2	hsa-miR-877-3p	intronic	sense
ABCF1	KAT6A	hsa-miR-877-3p	intronic	sense
ABCF1	KHNYN	hsa-miR-877-3p	intronic	sense
ABCF1	LCOR	hsa-miR-877-3p	intronic	sense
ABCF1	LIMA1	hsa-miR-877-3p	intronic	sense
ABCF1	LRRFIP1	hsa-miR-877-3p	intronic	sense
ABCF1	LY6E	hsa-miR-877-3p	intronic	sense
ABCF1	MPI	hsa-miR-877-3p	intronic	sense
ABCF1	MYH9	hsa-miR-877-3p	intronic	sense
ABCF1	NCL	hsa-miR-877-3p	intronic	sense
ABCF1	NHSL1	hsa-miR-877-3p	intronic	sense
ABCF1	NIPA1	hsa-miR-877-3p	intronic	sense
ABCF1	NUCKS1	hsa-miR-877-3p	intronic	sense
ABCF1	NUP50	hsa-miR-877-3p	intronic	sense
ABCF1	PALM2	hsa-miR-877-3p	intronic	sense
ABCF1	PDHA1	hsa-miR-877-3p	intronic	sense
ABCF1	PEA15	hsa-miR-877-3p	intronic	sense
ABCF1	PIP4K2B	hsa-miR-877-3p	intronic	sense
ABCF1	PIP4K2C	hsa-miR-877-3p	intronic	sense
ABCF1	PRPF38B	hsa-miR-877-3p	intronic	sense
ABCF1	PRRC2B	hsa-miR-877-3p	intronic	sense
ABCF1	RAPGEF1	hsa-miR-877-3p	intronic	sense
ABCF1	RBM47	hsa-miR-877-3p	intronic	sense
ABCF1	RLF	hsa-miR-877-3p	intronic	sense
ABCF1	RPL13A	hsa-miR-877-3p	intronic	sense
ABCF1	RPS9	hsa-miR-877-3p	intronic	sense
ABCF1	SET	hsa-miR-877-3p	intronic	sense
ABCF1	SLC25A25	hsa-miR-877-3p	intronic	sense
ABCF1	SPAG5	hsa-miR-877-3p	intronic	sense
ABCF1	SPEN	hsa-miR-877-3p	intronic	sense
ABCF1	SRSF4	hsa-miR-877-3p	intronic	sense
ABCF1	SUMO1	hsa-miR-877-3p	intronic	sense
ABCF1	SUPT16H	hsa-miR-877-3p	intronic	sense
ABCF1	SYNCRIP	hsa-miR-877-3p	intronic	sense
ABCF1	TARDBP	hsa-miR-877-3p	intronic	sense
ABCF1	TRIB1	hsa-miR-877-3p	intronic	sense
ABCF1	TRIM25	hsa-miR-877-3p	intronic	sense
ABCF1	TTL	hsa-miR-877-3p	intronic	sense
ABCF1	TUBA1B	hsa-miR-877-3p	intronic	sense
ABCF1	UBR4	hsa-miR-877-3p	intronic	sense
ABCF1	UBXN7	hsa-miR-877-3p	intronic	sense
ABCF1	URGCP	hsa-miR-877-3p	intronic	sense
ABCF1	USP7	hsa-miR-877-3p	intronic	sense
ABCF1	VPS53	hsa-miR-877-3p	intronic	sense
ABCF1	WEE1	hsa-miR-877-3p	intronic	sense
ABCF1	YARS	hsa-miR-877-3p	intronic	sense
ABCF1	ZBTB38	hsa-miR-877-3p	intronic	sense
ABCF1	ACBD3	hsa-miR-877-5p	intronic	sense
ABCF1	AGO1	hsa-miR-877-5p	intronic	sense
ABCF1	AKAP1	hsa-miR-877-5p	intronic	sense
ABCF1	AQP3	hsa-miR-877-5p	intronic	sense
ABCF1	BCL2L2	hsa-miR-877-5p	intronic	sense
ABCF1	BTG2	hsa-miR-877-5p	intronic	sense
ABCF1	CAMSAP1	hsa-miR-877-5p	intronic	sense
ABCF1	CCND2	hsa-miR-877-5p	intronic	sense
ABCF1	CCNT2	hsa-miR-877-5p	intronic	sense
ABCF1	CELF1	hsa-miR-877-5p	intronic	sense
ABCF1	CENPF	hsa-miR-877-5p	intronic	sense
ABCF1	DDX47	hsa-miR-877-5p	intronic	sense
ABCF1	ETS2	hsa-miR-877-5p	intronic	sense
ABCF1	FAM122B	hsa-miR-877-5p	intronic	sense
ABCF1	HAND1	hsa-miR-877-5p	intronic	sense
ABCF1	HNRNPUL1	hsa-miR-877-5p	intronic	sense
ABCF1	IGF2	hsa-miR-877-5p	intronic	sense
ABCF1	IGF2BP2	hsa-miR-877-5p	intronic	sense
ABCF1	INPP4A	hsa-miR-877-5p	intronic	sense
ABCF1	KRAS	hsa-miR-877-5p	intronic	sense
ABCF1	LNPEP	hsa-miR-877-5p	intronic	sense
ABCF1	NOTCH2NL	hsa-miR-877-5p	intronic	sense
ABCF1	NUCKS1	hsa-miR-877-5p	intronic	sense
ABCF1	PI4K2A	hsa-miR-877-5p	intronic	sense
ABCF1	PPIL4	hsa-miR-877-5p	intronic	sense
ABCF1	PSMD11	hsa-miR-877-5p	intronic	sense
ABCF1	RC3H1	hsa-miR-877-5p	intronic	sense
ABCF1	RPLP1	hsa-miR-877-5p	intronic	sense
ABCF1	RPS6KB1	hsa-miR-877-5p	intronic	sense
ABCF1	SH3GL1	hsa-miR-877-5p	intronic	sense
ABCF1	SIGMAR1	hsa-miR-877-5p	intronic	sense
ABCF1	SRRM2	hsa-miR-877-5p	intronic	sense
ABCF1	TPP1	hsa-miR-877-5p	intronic	sense
ABCF1	TUBA1B	hsa-miR-877-5p	intronic	sense
ABCF1	UBR4	hsa-miR-877-5p	intronic	sense
ABCF1	USP2	hsa-miR-877-5p	intronic	sense
ABCF1	USP30	hsa-miR-877-5p	intronic	sense
ABCF1	WASL	hsa-miR-877-5p	intronic	sense
ABCF1	YOD1	hsa-miR-877-5p	intronic	sense
ABCF1	ZFP91	hsa-miR-877-5p	intronic	sense
ABCF1	ZNF174	hsa-miR-877-5p	intronic	sense
ABLIM2	CCND1	hsa-miR-95-3p	intronic	sense
ABLIM2	SNX1	hsa-miR-95-3p	intronic	sense
ABLIM2	WHSC1	hsa-miR-95-3p	intronic	sense
AKT2	DCAF7	hsa-miR-641	intronic	sense
AKT2	DDX3X	hsa-miR-641	intronic	sense
AKT2	DEPDC1B	hsa-miR-641	intronic	sense
AKT2	EIF4A2	hsa-miR-641	intronic	sense
AKT2	FGD4	hsa-miR-641	intronic	sense
AKT2	GOLT1B	hsa-miR-641	intronic	sense
AKT2	ID4	hsa-miR-641	intronic	sense
AKT2	KIF5B	hsa-miR-641	intronic	sense
AKT2	LDLR	hsa-miR-641	intronic	sense
AKT2	MOB1A	hsa-miR-641	intronic	sense
AKT2	NUFIP2	hsa-miR-641	intronic	sense
AKT2	SAR1A	hsa-miR-641	intronic	sense
AKT2	SEPT2	hsa-miR-641	intronic	sense
AKT2	TES	hsa-miR-641	intronic	sense
AKT2	THOC2	hsa-miR-641	intronic	sense
AKT2	TOB1	hsa-miR-641	intronic	sense
AKT2	UTP18	hsa-miR-641	intronic	sense
ALDH4A1	CALM2	hsa-miR-1290	intronic	sense
ALDH4A1	DNAJB9	hsa-miR-1290	intronic	sense
ALDH4A1	EPM2AIP1	hsa-miR-1290	intronic	sense
ALDH4A1	RORA	hsa-miR-1290	intronic	sense
ALDH4A1	UBN2	hsa-miR-1290	intronic	sense
ANK1	ATXN7L3	hsa-miR-486-3p	intronic	sense
ANK1	ERBB2	hsa-miR-486-3p	intronic	sense
ANK1	KMT2D	hsa-miR-486-3p	intronic	sense
ANK1	LY6E	hsa-miR-486-3p	intronic	sense
ANK1	MKNK2	hsa-miR-486-3p	intronic	sense
ANK1	RFWD3	hsa-miR-486-3p	intronic	sense
ANK1	SIK1	hsa-miR-486-3p	intronic	sense
ANK1	SKI	hsa-miR-486-3p	intronic	sense
ANK1	SLC4A2	hsa-miR-486-3p	intronic	sense
ANK1	SPRED1	hsa-miR-486-3p	intronic	sense
ANK1	H3F3B	hsa-miR-486-5p	intronic	sense
ANK1	RBM12B	hsa-miR-486-5p	intronic	sense
ANK1	SPRTN	hsa-miR-486-5p	intronic	sense
ANK1	ZDHHC20	hsa-miR-486-5p	intronic	sense
AP1B1	CCND2	hsa-miR-3653-3p	intronic	sense
AP1B1	MTFR1	hsa-miR-3653-3p	intronic	sense
AP1B1	PEG10	hsa-miR-3653-3p	intronic	sense
AP1B1	TNRC6B	hsa-miR-3653-3p	intronic	sense
AP1B1	YTHDF1	hsa-miR-3653-3p	intronic	sense
AP1B1	ZBTB10	hsa-miR-3653-3p	intronic	sense
AP3S2	FAM160B1	hsa-miR-5094	intronic	sense
AP3S2	FZD6	hsa-miR-5094	intronic	sense
AP3S2	HNRNPU	hsa-miR-5094	intronic	sense
AP3S2	MAP3K9	hsa-miR-5094	intronic	sense
AP3S2	NUFIP2	hsa-miR-5094	intronic	sense
AP3S2	SLC22A23	hsa-miR-5094	intronic	sense
ARF1	ANO6	hsa-miR-3620-3p	intronic	sense
ARF1	UTP3	hsa-miR-3620-3p	intronic	sense
ARFGAP1	ACVR2B	hsa-miR-4326	intronic	sense
ARFGAP1	AMOTL1	hsa-miR-4326	intronic	sense
ARFGAP1	CCNT1	hsa-miR-4326	intronic	sense
ARFGAP1	CLTC	hsa-miR-4326	intronic	sense
ARFGAP1	KHNYN	hsa-miR-4326	intronic	sense
ARFGAP1	MKI67	hsa-miR-4326	intronic	sense
ARFGAP1	TMEM120B	hsa-miR-4326	intronic	sense
ARFGAP1	TXNIP	hsa-miR-4326	intronic	sense
ARHGAP10	PI4K2B	hsa-miR-4799-5p	intronic	sense
ARHGAP6	BAG4	hsa-miR-548ax	intronic	sense
ARHGAP6	CCNT1	hsa-miR-548ax	intronic	sense
ARHGAP6	CSDE1	hsa-miR-548ax	intronic	sense
ARHGAP6	EPHA4	hsa-miR-548ax	intronic	sense
ARHGAP6	HNRNPA0	hsa-miR-548ax	intronic	sense
ARHGAP6	ISG20L2	hsa-miR-548ax	intronic	sense
ARHGAP6	MTF2	hsa-miR-548ax	intronic	sense
ARHGAP6	MTR	hsa-miR-548ax	intronic	sense
ARHGAP6	MYL12B	hsa-miR-548ax	intronic	sense
ARHGAP6	ZBTB37	hsa-miR-548ax	intronic	sense
ARHGAP6	ZNF850	hsa-miR-548ax	intronic	sense
ARHGEF11	CALR	hsa-miR-765	intronic	sense
ARHGEF11	CDC42SE1	hsa-miR-765	intronic	sense
ARHGEF11	CHAC1	hsa-miR-765	intronic	sense
ARHGEF11	FOSL1	hsa-miR-765	intronic	sense
ARHGEF11	HNF4A	hsa-miR-765	intronic	sense
ARHGEF11	MGAT5	hsa-miR-765	intronic	sense
ARHGEF11	MIDN	hsa-miR-765	intronic	sense
ARHGEF11	NFIX	hsa-miR-765	intronic	sense
ARHGEF11	NTRK3	hsa-miR-765	intronic	sense
ARHGEF11	PFKFB3	hsa-miR-765	intronic	sense
ARHGEF11	PTPN14	hsa-miR-765	intronic	sense
ARHGEF11	SLC7A5	hsa-miR-765	intronic	sense
ARHGEF11	TNRC6B	hsa-miR-765	intronic	sense
ARL10	SEMA4C	hsa-miR-1271-3p	intronic	sense
ARL10	SMC1A	hsa-miR-1271-3p	intronic	sense
ARL10	EIF4EBP2	hsa-miR-1271-5p	intronic	sense
ARL10	MORF4L1	hsa-miR-1271-5p	intronic	sense
ARL10	SLC25A25	hsa-miR-1271-5p	intronic	sense
ARL10	SPPL2A	hsa-miR-1271-5p	intronic	sense
ARL10	STK17B	hsa-miR-1271-5p	intronic	sense
ARL10	TRIM71	hsa-miR-1271-5p	intronic	sense
ARPP21	A2M	hsa-miR-128-3p	intronic	sense
ARPP21	ACADM	hsa-miR-128-3p	intronic	sense
ARPP21	ACSL5	hsa-miR-128-3p	intronic	sense
ARPP21	ADAMTS4	hsa-miR-128-3p	intronic	sense
ARPP21	ADAMTS5	hsa-miR-128-3p	intronic	sense
ARPP21	AFF4	hsa-miR-128-3p	intronic	sense
ARPP21	AJUBA	hsa-miR-128-3p	intronic	sense
ARPP21	AKIRIN1	hsa-miR-128-3p	intronic	sense
ARPP21	ALDH4A1	hsa-miR-128-3p	intronic	sense
ARPP21	ALDH9A1	hsa-miR-128-3p	intronic	sense
ARPP21	ANKFY1	hsa-miR-128-3p	intronic	sense
ARPP21	ANKRD40	hsa-miR-128-3p	intronic	sense
ARPP21	AP3D1	hsa-miR-128-3p	intronic	sense
ARPP21	APEX1	hsa-miR-128-3p	intronic	sense
ARPP21	APPBP2	hsa-miR-128-3p	intronic	sense
ARPP21	ARF6	hsa-miR-128-3p	intronic	sense
ARPP21	ARHGAP12	hsa-miR-128-3p	intronic	sense
ARPP21	ARHGAP5	hsa-miR-128-3p	intronic	sense
ARPP21	ARID5B	hsa-miR-128-3p	intronic	sense
ARPP21	ARL10	hsa-miR-128-3p	intronic	sense
ARPP21	ATP6V1C1	hsa-miR-128-3p	intronic	sense
ARPP21	ATP8A1	hsa-miR-128-3p	intronic	sense
ARPP21	AZGP1	hsa-miR-128-3p	intronic	sense
ARPP21	B4GALT1	hsa-miR-128-3p	intronic	sense
ARPP21	BAG2	hsa-miR-128-3p	intronic	sense
ARPP21	BAX	hsa-miR-128-3p	intronic	sense
ARPP21	BMI1	hsa-miR-128-3p	intronic	sense
ARPP21	BMPR2	hsa-miR-128-3p	intronic	sense
ARPP21	BOC	hsa-miR-128-3p	intronic	sense
ARPP21	BPGM	hsa-miR-128-3p	intronic	sense
ARPP21	BPIFB3	hsa-miR-128-3p	intronic	sense
ARPP21	BRCA2	hsa-miR-128-3p	intronic	sense
ARPP21	BRWD1	hsa-miR-128-3p	intronic	sense
ARPP21	C6orf120	hsa-miR-128-3p	intronic	sense
ARPP21	C6orf211	hsa-miR-128-3p	intronic	sense
ARPP21	C8orf4	hsa-miR-128-3p	intronic	sense
ARPP21	CABLES1	hsa-miR-128-3p	intronic	sense
ARPP21	CANX	hsa-miR-128-3p	intronic	sense
ARPP21	CASC3	hsa-miR-128-3p	intronic	sense
ARPP21	CASQ2	hsa-miR-128-3p	intronic	sense
ARPP21	CCDC117	hsa-miR-128-3p	intronic	sense
ARPP21	CCDC6	hsa-miR-128-3p	intronic	sense
ARPP21	CCL17	hsa-miR-128-3p	intronic	sense
ARPP21	CCNK	hsa-miR-128-3p	intronic	sense
ARPP21	CD2AP	hsa-miR-128-3p	intronic	sense
ARPP21	CD300A	hsa-miR-128-3p	intronic	sense
ARPP21	CDH5	hsa-miR-128-3p	intronic	sense
ARPP21	CDK19	hsa-miR-128-3p	intronic	sense
ARPP21	CDY2B	hsa-miR-128-3p	intronic	sense
ARPP21	CETN1	hsa-miR-128-3p	intronic	sense
ARPP21	CLCA4	hsa-miR-128-3p	intronic	sense
ARPP21	CLDN5	hsa-miR-128-3p	intronic	sense
ARPP21	CLPP	hsa-miR-128-3p	intronic	sense
ARPP21	CLSPN	hsa-miR-128-3p	intronic	sense
ARPP21	CMTM6	hsa-miR-128-3p	intronic	sense
ARPP21	CNNM2	hsa-miR-128-3p	intronic	sense
ARPP21	CNOT1	hsa-miR-128-3p	intronic	sense
ARPP21	CPEB4	hsa-miR-128-3p	intronic	sense
ARPP21	CSF1	hsa-miR-128-3p	intronic	sense
ARPP21	CTDSP1	hsa-miR-128-3p	intronic	sense
ARPP21	DACT2	hsa-miR-128-3p	intronic	sense
ARPP21	DCAF12	hsa-miR-128-3p	intronic	sense
ARPP21	DCAF7	hsa-miR-128-3p	intronic	sense
ARPP21	DCK	hsa-miR-128-3p	intronic	sense
ARPP21	DCP2	hsa-miR-128-3p	intronic	sense
ARPP21	DDAH1	hsa-miR-128-3p	intronic	sense
ARPP21	DDI2	hsa-miR-128-3p	intronic	sense
ARPP21	DDX6	hsa-miR-128-3p	intronic	sense
ARPP21	DNAJB8	hsa-miR-128-3p	intronic	sense
ARPP21	DYNLL2	hsa-miR-128-3p	intronic	sense
ARPP21	E2F7	hsa-miR-128-3p	intronic	sense
ARPP21	EFEMP2	hsa-miR-128-3p	intronic	sense
ARPP21	EIF5	hsa-miR-128-3p	intronic	sense
ARPP21	EN2	hsa-miR-128-3p	intronic	sense
ARPP21	EPB41L1	hsa-miR-128-3p	intronic	sense
ARPP21	ESCO2	hsa-miR-128-3p	intronic	sense
ARPP21	EYA4	hsa-miR-128-3p	intronic	sense
ARPP21	FAM213B	hsa-miR-128-3p	intronic	sense
ARPP21	FAM217B	hsa-miR-128-3p	intronic	sense
ARPP21	FAM49B	hsa-miR-128-3p	intronic	sense
ARPP21	FAM89A	hsa-miR-128-3p	intronic	sense
ARPP21	FAM9B	hsa-miR-128-3p	intronic	sense
ARPP21	FBXW7	hsa-miR-128-3p	intronic	sense
ARPP21	FKBP10	hsa-miR-128-3p	intronic	sense
ARPP21	FNBP1	hsa-miR-128-3p	intronic	sense
ARPP21	FRA10AC1	hsa-miR-128-3p	intronic	sense
ARPP21	FUBP3	hsa-miR-128-3p	intronic	sense
ARPP21	FXYD2	hsa-miR-128-3p	intronic	sense
ARPP21	FYN	hsa-miR-128-3p	intronic	sense
ARPP21	G6PC3	hsa-miR-128-3p	intronic	sense
ARPP21	GAS7	hsa-miR-128-3p	intronic	sense
ARPP21	GATA6	hsa-miR-128-3p	intronic	sense
ARPP21	GCC2	hsa-miR-128-3p	intronic	sense
ARPP21	GCNT2	hsa-miR-128-3p	intronic	sense
ARPP21	GDNF	hsa-miR-128-3p	intronic	sense
ARPP21	GLRX	hsa-miR-128-3p	intronic	sense
ARPP21	GNAQ	hsa-miR-128-3p	intronic	sense
ARPP21	GNG12	hsa-miR-128-3p	intronic	sense
ARPP21	GOLGA8B	hsa-miR-128-3p	intronic	sense
ARPP21	GOLPH3L	hsa-miR-128-3p	intronic	sense
ARPP21	GPR83	hsa-miR-128-3p	intronic	sense
ARPP21	HEY2	hsa-miR-128-3p	intronic	sense
ARPP21	HMOX1	hsa-miR-128-3p	intronic	sense
ARPP21	HNRNPF	hsa-miR-128-3p	intronic	sense
ARPP21	HOXA10	hsa-miR-128-3p	intronic	sense
ARPP21	HOXC6	hsa-miR-128-3p	intronic	sense
ARPP21	HRASLS5	hsa-miR-128-3p	intronic	sense
ARPP21	HTRA4	hsa-miR-128-3p	intronic	sense
ARPP21	INA	hsa-miR-128-3p	intronic	sense
ARPP21	INTS2	hsa-miR-128-3p	intronic	sense
ARPP21	INTS8	hsa-miR-128-3p	intronic	sense
ARPP21	ITSN2	hsa-miR-128-3p	intronic	sense
ARPP21	JAK1	hsa-miR-128-3p	intronic	sense
ARPP21	KCNJ6	hsa-miR-128-3p	intronic	sense
ARPP21	KIAA0319L	hsa-miR-128-3p	intronic	sense
ARPP21	KLF5	hsa-miR-128-3p	intronic	sense
ARPP21	KLHL23	hsa-miR-128-3p	intronic	sense
ARPP21	KMT2A	hsa-miR-128-3p	intronic	sense
ARPP21	KMT2C	hsa-miR-128-3p	intronic	sense
ARPP21	KNG1	hsa-miR-128-3p	intronic	sense
ARPP21	KPNB1	hsa-miR-128-3p	intronic	sense
ARPP21	LDLR	hsa-miR-128-3p	intronic	sense
ARPP21	LIFR	hsa-miR-128-3p	intronic	sense
ARPP21	LILRB5	hsa-miR-128-3p	intronic	sense
ARPP21	LITAF	hsa-miR-128-3p	intronic	sense
ARPP21	LMNB1	hsa-miR-128-3p	intronic	sense
ARPP21	LNPEP	hsa-miR-128-3p	intronic	sense
ARPP21	LONRF1	hsa-miR-128-3p	intronic	sense
ARPP21	LRRC40	hsa-miR-128-3p	intronic	sense
ARPP21	LSM3	hsa-miR-128-3p	intronic	sense
ARPP21	LYSMD3	hsa-miR-128-3p	intronic	sense
ARPP21	MAPK6	hsa-miR-128-3p	intronic	sense
ARPP21	MARCKSL1	hsa-miR-128-3p	intronic	sense
ARPP21	MBTD1	hsa-miR-128-3p	intronic	sense
ARPP21	MCTP1	hsa-miR-128-3p	intronic	sense
ARPP21	MID2	hsa-miR-128-3p	intronic	sense
ARPP21	MIER3	hsa-miR-128-3p	intronic	sense
ARPP21	MKNK2	hsa-miR-128-3p	intronic	sense
ARPP21	MOB1A	hsa-miR-128-3p	intronic	sense
ARPP21	MOB1B	hsa-miR-128-3p	intronic	sense
ARPP21	MOB3B	hsa-miR-128-3p	intronic	sense
ARPP21	MPP2	hsa-miR-128-3p	intronic	sense
ARPP21	MRPS14	hsa-miR-128-3p	intronic	sense
ARPP21	MUC13	hsa-miR-128-3p	intronic	sense
ARPP21	MYPN	hsa-miR-128-3p	intronic	sense
ARPP21	NBEA	hsa-miR-128-3p	intronic	sense
ARPP21	NCK2	hsa-miR-128-3p	intronic	sense
ARPP21	NDUFC2	hsa-miR-128-3p	intronic	sense
ARPP21	NEK2	hsa-miR-128-3p	intronic	sense
ARPP21	NGFRAP1	hsa-miR-128-3p	intronic	sense
ARPP21	NTRK3	hsa-miR-128-3p	intronic	sense
ARPP21	NUFIP2	hsa-miR-128-3p	intronic	sense
ARPP21	PAIP2	hsa-miR-128-3p	intronic	sense
ARPP21	PCTP	hsa-miR-128-3p	intronic	sense
ARPP21	PDE3A	hsa-miR-128-3p	intronic	sense
ARPP21	PDE3B	hsa-miR-128-3p	intronic	sense
ARPP21	PDHX	hsa-miR-128-3p	intronic	sense
ARPP21	PDPK1	hsa-miR-128-3p	intronic	sense
ARPP21	PDZRN4	hsa-miR-128-3p	intronic	sense
ARPP21	PEG10	hsa-miR-128-3p	intronic	sense
ARPP21	PHF14	hsa-miR-128-3p	intronic	sense
ARPP21	PIK3C2B	hsa-miR-128-3p	intronic	sense
ARPP21	PITHD1	hsa-miR-128-3p	intronic	sense
ARPP21	PLA2G5	hsa-miR-128-3p	intronic	sense
ARPP21	PLAG1	hsa-miR-128-3p	intronic	sense
ARPP21	PNKD	hsa-miR-128-3p	intronic	sense
ARPP21	PPIF	hsa-miR-128-3p	intronic	sense
ARPP21	PRKAA1	hsa-miR-128-3p	intronic	sense
ARPP21	PRR11	hsa-miR-128-3p	intronic	sense
ARPP21	PTCHD1	hsa-miR-128-3p	intronic	sense
ARPP21	PTCHD3	hsa-miR-128-3p	intronic	sense
ARPP21	PTGS2	hsa-miR-128-3p	intronic	sense
ARPP21	PTPLAD1	hsa-miR-128-3p	intronic	sense
ARPP21	PYGO1	hsa-miR-128-3p	intronic	sense
ARPP21	RAB22A	hsa-miR-128-3p	intronic	sense
ARPP21	RASSF6	hsa-miR-128-3p	intronic	sense
ARPP21	RBBP5	hsa-miR-128-3p	intronic	sense
ARPP21	RBM24	hsa-miR-128-3p	intronic	sense
ARPP21	RELN	hsa-miR-128-3p	intronic	sense
ARPP21	RFX3	hsa-miR-128-3p	intronic	sense
ARPP21	RGS14	hsa-miR-128-3p	intronic	sense
ARPP21	RND1	hsa-miR-128-3p	intronic	sense
ARPP21	RNF144B	hsa-miR-128-3p	intronic	sense
ARPP21	RNF152	hsa-miR-128-3p	intronic	sense
ARPP21	ROPN1L	hsa-miR-128-3p	intronic	sense
ARPP21	RPL28	hsa-miR-128-3p	intronic	sense
ARPP21	RPS24	hsa-miR-128-3p	intronic	sense
ARPP21	RPS6KA5	hsa-miR-128-3p	intronic	sense
ARPP21	RREB1	hsa-miR-128-3p	intronic	sense
ARPP21	RUNX1	hsa-miR-128-3p	intronic	sense
ARPP21	RXRA	hsa-miR-128-3p	intronic	sense
ARPP21	SEC61A1	hsa-miR-128-3p	intronic	sense
ARPP21	SERTAD4	hsa-miR-128-3p	intronic	sense
ARPP21	SETD7	hsa-miR-128-3p	intronic	sense
ARPP21	SFXN2	hsa-miR-128-3p	intronic	sense
ARPP21	SGPP1	hsa-miR-128-3p	intronic	sense
ARPP21	SH3BGRL	hsa-miR-128-3p	intronic	sense
ARPP21	SH3RF1	hsa-miR-128-3p	intronic	sense
ARPP21	SHOC2	hsa-miR-128-3p	intronic	sense
ARPP21	SIRT1	hsa-miR-128-3p	intronic	sense
ARPP21	SLC16A1	hsa-miR-128-3p	intronic	sense
ARPP21	SLC17A4	hsa-miR-128-3p	intronic	sense
ARPP21	SLC22A14	hsa-miR-128-3p	intronic	sense
ARPP21	SLC35F4	hsa-miR-128-3p	intronic	sense
ARPP21	SLC39A11	hsa-miR-128-3p	intronic	sense
ARPP21	SLC39A7	hsa-miR-128-3p	intronic	sense
ARPP21	SLC7A11	hsa-miR-128-3p	intronic	sense
ARPP21	SMCHD1	hsa-miR-128-3p	intronic	sense
ARPP21	SNAI2	hsa-miR-128-3p	intronic	sense
ARPP21	SNRK	hsa-miR-128-3p	intronic	sense
ARPP21	SOS1	hsa-miR-128-3p	intronic	sense
ARPP21	SOX11	hsa-miR-128-3p	intronic	sense
ARPP21	SP1	hsa-miR-128-3p	intronic	sense
ARPP21	SRPR	hsa-miR-128-3p	intronic	sense
ARPP21	SRSF1	hsa-miR-128-3p	intronic	sense
ARPP21	STAG1	hsa-miR-128-3p	intronic	sense
ARPP21	STK3	hsa-miR-128-3p	intronic	sense
ARPP21	STK35	hsa-miR-128-3p	intronic	sense
ARPP21	SUCO	hsa-miR-128-3p	intronic	sense
ARPP21	SUMF1	hsa-miR-128-3p	intronic	sense
ARPP21	SUPT7L	hsa-miR-128-3p	intronic	sense
ARPP21	SUV420H1	hsa-miR-128-3p	intronic	sense
ARPP21	SUZ12	hsa-miR-128-3p	intronic	sense
ARPP21	TAGLN	hsa-miR-128-3p	intronic	sense
ARPP21	TAOK1	hsa-miR-128-3p	intronic	sense
ARPP21	TBX3	hsa-miR-128-3p	intronic	sense
ARPP21	TGFBR1	hsa-miR-128-3p	intronic	sense
ARPP21	TGFBR3	hsa-miR-128-3p	intronic	sense
ARPP21	TM4SF1	hsa-miR-128-3p	intronic	sense
ARPP21	TMBIM6	hsa-miR-128-3p	intronic	sense
ARPP21	TMED5	hsa-miR-128-3p	intronic	sense
ARPP21	TMEM30A	hsa-miR-128-3p	intronic	sense
ARPP21	TNNI1	hsa-miR-128-3p	intronic	sense
ARPP21	TRIM36	hsa-miR-128-3p	intronic	sense
ARPP21	TROVE2	hsa-miR-128-3p	intronic	sense
ARPP21	TSPAN13	hsa-miR-128-3p	intronic	sense
ARPP21	TSPAN6	hsa-miR-128-3p	intronic	sense
ARPP21	TSPYL1	hsa-miR-128-3p	intronic	sense
ARPP21	TUB	hsa-miR-128-3p	intronic	sense
ARPP21	TUBBP1	hsa-miR-128-3p	intronic	sense
ARPP21	TUSC5	hsa-miR-128-3p	intronic	sense
ARPP21	TXNIP	hsa-miR-128-3p	intronic	sense
ARPP21	UBE2D1	hsa-miR-128-3p	intronic	sense
ARPP21	UBE2G2	hsa-miR-128-3p	intronic	sense
ARPP21	UBE2N	hsa-miR-128-3p	intronic	sense
ARPP21	UBE2W	hsa-miR-128-3p	intronic	sense
ARPP21	UBR4	hsa-miR-128-3p	intronic	sense
ARPP21	UGCG	hsa-miR-128-3p	intronic	sense
ARPP21	UNC13C	hsa-miR-128-3p	intronic	sense
ARPP21	USP25	hsa-miR-128-3p	intronic	sense
ARPP21	USP46	hsa-miR-128-3p	intronic	sense
ARPP21	VEGFC	hsa-miR-128-3p	intronic	sense
ARPP21	VPS13C	hsa-miR-128-3p	intronic	sense
ARPP21	VPS13D	hsa-miR-128-3p	intronic	sense
ARPP21	VPS4B	hsa-miR-128-3p	intronic	sense
ARPP21	WASL	hsa-miR-128-3p	intronic	sense
ARPP21	WEE1	hsa-miR-128-3p	intronic	sense
ARPP21	WNT3A	hsa-miR-128-3p	intronic	sense
ARPP21	YPEL1	hsa-miR-128-3p	intronic	sense
ARPP21	ZBED6CL	hsa-miR-128-3p	intronic	sense
ARPP21	ZBTB18	hsa-miR-128-3p	intronic	sense
ARPP21	ZFHX3	hsa-miR-128-3p	intronic	sense
ARPP21	ZFHX4	hsa-miR-128-3p	intronic	sense
ARPP21	ZFP1	hsa-miR-128-3p	intronic	sense
ARPP21	ZFP36L1	hsa-miR-128-3p	intronic	sense
ARPP21	ZIC5	hsa-miR-128-3p	intronic	sense
ARPP21	ZNF236	hsa-miR-128-3p	intronic	sense
ARPP21	ZNF385A	hsa-miR-128-3p	intronic	sense
ARPP21	ZNF552	hsa-miR-128-3p	intronic	sense
ARPP21	ZNF614	hsa-miR-128-3p	intronic	sense
ARPP21	ZNF652	hsa-miR-128-3p	intronic	sense
ARPP21	ZNF800	hsa-miR-128-3p	intronic	sense
ARRB1	ABCF2	hsa-miR-326	intronic	sense
ARRB1	ACTB	hsa-miR-326	intronic	sense
ARRB1	ASXL2	hsa-miR-326	intronic	sense
ARRB1	CCND1	hsa-miR-326	intronic	sense
ARRB1	MAZ	hsa-miR-326	intronic	sense
ARRB1	POFUT1	hsa-miR-326	intronic	sense
ARRB1	SPTLC1	hsa-miR-326	intronic	sense
ARRB1	THRAP3	hsa-miR-326	intronic	sense
ARRB1	ZNF746	hsa-miR-326	intronic	sense
ASTN1	AAED1	hsa-miR-488-3p	intronic	sense
ASTN1	AGPAT5	hsa-miR-488-3p	intronic	sense
ASTN1	HAT1	hsa-miR-488-3p	intronic	sense
ASTN1	KLHDC3	hsa-miR-488-3p	intronic	sense
ASTN1	MIDN	hsa-miR-488-3p	intronic	sense
ASTN1	POMC	hsa-miR-488-3p	intronic	sense
ASTN1	PPP1R15B	hsa-miR-488-3p	intronic	sense
ASTN1	ZMAT3	hsa-miR-488-3p	intronic	sense
ASTN1	ZNF548	hsa-miR-488-3p	intronic	sense
ASTN1	ARL6IP1	hsa-miR-488-5p	intronic	sense
ATAD2	ACTB	hsa-miR-548d-3p	intronic	sense
ATAD2	ADAMTS5	hsa-miR-548d-3p	intronic	sense
ATAD2	ALYREF	hsa-miR-548d-3p	intronic	sense
ATAD2	CDKN1B	hsa-miR-548d-3p	intronic	sense
ATAD2	CELF1	hsa-miR-548d-3p	intronic	sense
ATAD2	ERBB2	hsa-miR-548d-3p	intronic	sense
ATAD2	HIPK3	hsa-miR-548d-3p	intronic	sense
ATAD2	HNRNPA1	hsa-miR-548d-3p	intronic	sense
ATAD2	INHBA	hsa-miR-548d-3p	intronic	sense
ATAD2	MFAP3	hsa-miR-548d-3p	intronic	sense
ATAD2	MYBL1	hsa-miR-548d-3p	intronic	sense
ATAD2	NR2F2	hsa-miR-548d-3p	intronic	sense
ATAD2	RHOB	hsa-miR-548d-3p	intronic	sense
ATAD2	RMND5A	hsa-miR-548d-3p	intronic	sense
ATAD2	SFT2D2	hsa-miR-548d-3p	intronic	sense
ATAD2	SKIL	hsa-miR-548d-3p	intronic	sense
ATAD2	SLC30A1	hsa-miR-548d-3p	intronic	sense
ATAD2	TGIF2	hsa-miR-548d-3p	intronic	sense
ATAD2	TM9SF3	hsa-miR-548d-3p	intronic	sense
ATAD2	TNFSF15	hsa-miR-548d-3p	intronic	sense
ATAD2	TOMM20	hsa-miR-548d-3p	intronic	sense
ATAD2	TOR1AIP2	hsa-miR-548d-3p	intronic	sense
ATAD2	TRIB2	hsa-miR-548d-3p	intronic	sense
ATAD2	TSPAN3	hsa-miR-548d-3p	intronic	sense
ATAD2	UGCG	hsa-miR-548d-3p	intronic	sense
ATAD2	AQP3	hsa-miR-548d-5p	intronic	sense
ATAD2	BACH1	hsa-miR-548d-5p	intronic	sense
ATAD2	CBX3	hsa-miR-548d-5p	intronic	sense
ATAD2	CDK4	hsa-miR-548d-5p	intronic	sense
ATAD2	DDIT4	hsa-miR-548d-5p	intronic	sense
ATAD2	FAM135A	hsa-miR-548d-5p	intronic	sense
ATAD2	FOXN2	hsa-miR-548d-5p	intronic	sense
ATAD2	G3BP1	hsa-miR-548d-5p	intronic	sense
ATAD2	GTPBP2	hsa-miR-548d-5p	intronic	sense
ATAD2	IL6ST	hsa-miR-548d-5p	intronic	sense
ATAD2	KLHL28	hsa-miR-548d-5p	intronic	sense
ATAD2	LIPA	hsa-miR-548d-5p	intronic	sense
ATAD2	MKI67	hsa-miR-548d-5p	intronic	sense
ATAD2	MKLN1	hsa-miR-548d-5p	intronic	sense
ATAD2	PCGF5	hsa-miR-548d-5p	intronic	sense
ATAD2	PCMTD1	hsa-miR-548d-5p	intronic	sense
ATAD2	PRRC1	hsa-miR-548d-5p	intronic	sense
ATAD2	SH3BGRL	hsa-miR-548d-5p	intronic	sense
ATAD2	SLC43A3	hsa-miR-548d-5p	intronic	sense
ATAD2	SPCS3	hsa-miR-548d-5p	intronic	sense
ATAD2	SYNCRIP	hsa-miR-548d-5p	intronic	sense
ATAD2	TBC1D13	hsa-miR-548d-5p	intronic	sense
ATAD2	TM9SF3	hsa-miR-548d-5p	intronic	sense
ATAD2	TRA2B	hsa-miR-548d-5p	intronic	sense
ATAD2	VLDLR	hsa-miR-548d-5p	intronic	sense
ATAD2	XIAP	hsa-miR-548d-5p	intronic	sense
ATAD2	YWHAE	hsa-miR-548d-5p	intronic	sense
ATAD2	ZBTB38	hsa-miR-548d-5p	intronic	sense
ATP2B2	ANKHD1-EIF4EBP3	hsa-miR-885-3p	intronic	sense
ATP2B2	PFN1	hsa-miR-885-3p	intronic	sense
ATP2B2	FEN1	hsa-miR-885-5p	intronic	sense
ATP2B2	GREB1	hsa-miR-885-5p	intronic	sense
ATP2B2	IGF1R	hsa-miR-885-5p	intronic	sense
ATP2B2	POF1B	hsa-miR-885-5p	intronic	sense
ATP2B2	SIX4	hsa-miR-885-5p	intronic	sense
ATP6V0A1	DDX3X	hsa-miR-548at-5p	intronic	sense
ATP6V0A1	E2F7	hsa-miR-548at-5p	intronic	sense
ATP6V0A1	GFPT1	hsa-miR-548at-5p	intronic	sense
ATP6V0A1	KLHL15	hsa-miR-548at-5p	intronic	sense
ATP6V0A1	SIRT1	hsa-miR-548at-5p	intronic	sense
ATP6V0A1	SLC38A2	hsa-miR-548at-5p	intronic	sense
ATP6V0A1	TAOK1	hsa-miR-548at-5p	intronic	sense
ATP6V0A1	TMOD3	hsa-miR-548at-5p	intronic	sense
ATP6V0A1	TNRC6B	hsa-miR-548at-5p	intronic	sense
B9D1	ADAMTS1	hsa-miR-1180-3p	intronic	sense
B9D1	C6orf62	hsa-miR-1180-3p	intronic	sense
B9D1	HIST1H2BK	hsa-miR-1180-3p	intronic	sense
B9D1	MKNK2	hsa-miR-1180-3p	intronic	sense
B9D1	RPL19	hsa-miR-1180-3p	intronic	sense
B9D1	ZCCHC14	hsa-miR-1180-3p	intronic	sense
BAI2	PKM	hsa-miR-4254	intronic	sense
C10orf114	FRAT2	hsa-miR-1915-3p	intronic	sense
C10orf114	IGFBP4	hsa-miR-1915-3p	intronic	sense
C10orf114	POU2F1	hsa-miR-1915-5p	intronic	sense
C16orf74	CALR	hsa-miR-1910-5p	intronic	sense
C16orf74	DNAJA1	hsa-miR-1910-5p	intronic	sense
C16orf74	HNRNPA1	hsa-miR-1910-5p	intronic	sense
C16orf74	MKNK2	hsa-miR-1910-5p	intronic	sense
C1orf61	BBX	hsa-miR-9-3p	intronic	sense
C1orf61	CRK	hsa-miR-9-3p	intronic	sense
C1orf61	FBXO28	hsa-miR-9-3p	intronic	sense
C1orf61	FNDC3B	hsa-miR-9-3p	intronic	sense
C1orf61	FRS2	hsa-miR-9-3p	intronic	sense
C1orf61	GNAI1	hsa-miR-9-3p	intronic	sense
C1orf61	HIST1H2BG	hsa-miR-9-3p	intronic	sense
C1orf61	ITPRIPL2	hsa-miR-9-3p	intronic	sense
C1orf61	KLHL15	hsa-miR-9-3p	intronic	sense
C1orf61	PARD6B	hsa-miR-9-3p	intronic	sense
C1orf61	PCMTD1	hsa-miR-9-3p	intronic	sense
C1orf61	RCOR1	hsa-miR-9-3p	intronic	sense
C1orf61	SEC24A	hsa-miR-9-3p	intronic	sense
C1orf61	SLC25A36	hsa-miR-9-3p	intronic	sense
C1orf61	SLC38A2	hsa-miR-9-3p	intronic	sense
C1orf61	TPD52	hsa-miR-9-3p	intronic	sense
C1orf61	ZNF148	hsa-miR-9-3p	intronic	sense
C1orf61	ABCC1	hsa-miR-9-5p	intronic	sense
C1orf61	ACADSB	hsa-miR-9-5p	intronic	sense
C1orf61	AKR1B10	hsa-miR-9-5p	intronic	sense
C1orf61	ALDH1A3	hsa-miR-9-5p	intronic	sense
C1orf61	ANP32B	hsa-miR-9-5p	intronic	sense
C1orf61	APBB2	hsa-miR-9-5p	intronic	sense
C1orf61	ARHGEF10	hsa-miR-9-5p	intronic	sense
C1orf61	ARL8B	hsa-miR-9-5p	intronic	sense
C1orf61	ATG10	hsa-miR-9-5p	intronic	sense
C1orf61	ATL1	hsa-miR-9-5p	intronic	sense
C1orf61	ATP11C	hsa-miR-9-5p	intronic	sense
C1orf61	ATP6V1C2	hsa-miR-9-5p	intronic	sense
C1orf61	ATP7A	hsa-miR-9-5p	intronic	sense
C1orf61	AUH	hsa-miR-9-5p	intronic	sense
C1orf61	AVIL	hsa-miR-9-5p	intronic	sense
C1orf61	BACE1	hsa-miR-9-5p	intronic	sense
C1orf61	BIK	hsa-miR-9-5p	intronic	sense
C1orf61	C7orf31	hsa-miR-9-5p	intronic	sense
C1orf61	C9orf89	hsa-miR-9-5p	intronic	sense
C1orf61	CA13	hsa-miR-9-5p	intronic	sense
C1orf61	CALML5	hsa-miR-9-5p	intronic	sense
C1orf61	CAPZA1	hsa-miR-9-5p	intronic	sense
C1orf61	CCL19	hsa-miR-9-5p	intronic	sense
C1orf61	CCND1	hsa-miR-9-5p	intronic	sense
C1orf61	CCNDBP1	hsa-miR-9-5p	intronic	sense
C1orf61	CCNG1	hsa-miR-9-5p	intronic	sense
C1orf61	CD34	hsa-miR-9-5p	intronic	sense
C1orf61	CDH1	hsa-miR-9-5p	intronic	sense
C1orf61	CDH3	hsa-miR-9-5p	intronic	sense
C1orf61	CERS2	hsa-miR-9-5p	intronic	sense
C1orf61	CERS4	hsa-miR-9-5p	intronic	sense
C1orf61	CHMP2B	hsa-miR-9-5p	intronic	sense
C1orf61	CMTM2	hsa-miR-9-5p	intronic	sense
C1orf61	COL12A1	hsa-miR-9-5p	intronic	sense
C1orf61	CPEB4	hsa-miR-9-5p	intronic	sense
C1orf61	CUEDC1	hsa-miR-9-5p	intronic	sense
C1orf61	CXXC5	hsa-miR-9-5p	intronic	sense
C1orf61	CYP39A1	hsa-miR-9-5p	intronic	sense
C1orf61	DICER1	hsa-miR-9-5p	intronic	sense
C1orf61	DMXL1	hsa-miR-9-5p	intronic	sense
C1orf61	DSP	hsa-miR-9-5p	intronic	sense
C1orf61	E2F7	hsa-miR-9-5p	intronic	sense
C1orf61	EEF2K	hsa-miR-9-5p	intronic	sense
C1orf61	EFCAB14	hsa-miR-9-5p	intronic	sense
C1orf61	EFNA1	hsa-miR-9-5p	intronic	sense
C1orf61	ELF3	hsa-miR-9-5p	intronic	sense
C1orf61	EOGT	hsa-miR-9-5p	intronic	sense
C1orf61	EP300	hsa-miR-9-5p	intronic	sense
C1orf61	ETS1	hsa-miR-9-5p	intronic	sense
C1orf61	F2	hsa-miR-9-5p	intronic	sense
C1orf61	FAM46A	hsa-miR-9-5p	intronic	sense
C1orf61	FBN2	hsa-miR-9-5p	intronic	sense
C1orf61	FERMT1	hsa-miR-9-5p	intronic	sense
C1orf61	FLNB	hsa-miR-9-5p	intronic	sense
C1orf61	FNBP1	hsa-miR-9-5p	intronic	sense
C1orf61	FOXO1	hsa-miR-9-5p	intronic	sense
C1orf61	FOXP1	hsa-miR-9-5p	intronic	sense
C1orf61	FRMD4B	hsa-miR-9-5p	intronic	sense
C1orf61	FSTL3	hsa-miR-9-5p	intronic	sense
C1orf61	GIP	hsa-miR-9-5p	intronic	sense
C1orf61	GNAT2	hsa-miR-9-5p	intronic	sense
C1orf61	GPBP1L1	hsa-miR-9-5p	intronic	sense
C1orf61	HIST1H2AI	hsa-miR-9-5p	intronic	sense
C1orf61	HIST1H4H	hsa-miR-9-5p	intronic	sense
C1orf61	HIST2H2AC	hsa-miR-9-5p	intronic	sense
C1orf61	HLA-A	hsa-miR-9-5p	intronic	sense
C1orf61	HN1L	hsa-miR-9-5p	intronic	sense
C1orf61	HOXC12	hsa-miR-9-5p	intronic	sense
C1orf61	HTR3A	hsa-miR-9-5p	intronic	sense
C1orf61	IDS	hsa-miR-9-5p	intronic	sense
C1orf61	IGF2R	hsa-miR-9-5p	intronic	sense
C1orf61	IPO7	hsa-miR-9-5p	intronic	sense
C1orf61	IREB2	hsa-miR-9-5p	intronic	sense
C1orf61	KCNJ15	hsa-miR-9-5p	intronic	sense
C1orf61	KCNJ2	hsa-miR-9-5p	intronic	sense
C1orf61	KIAA1468	hsa-miR-9-5p	intronic	sense
C1orf61	KIF1B	hsa-miR-9-5p	intronic	sense
C1orf61	KLF5	hsa-miR-9-5p	intronic	sense
C1orf61	KLRC1	hsa-miR-9-5p	intronic	sense
C1orf61	KLRK1	hsa-miR-9-5p	intronic	sense
C1orf61	KMT2D	hsa-miR-9-5p	intronic	sense
C1orf61	LDLRAP1	hsa-miR-9-5p	intronic	sense
C1orf61	LINC00483	hsa-miR-9-5p	intronic	sense
C1orf61	LMNA	hsa-miR-9-5p	intronic	sense
C1orf61	LPXN	hsa-miR-9-5p	intronic	sense
C1orf61	LRP1	hsa-miR-9-5p	intronic	sense
C1orf61	LRRTM1	hsa-miR-9-5p	intronic	sense
C1orf61	MAGEA2B	hsa-miR-9-5p	intronic	sense
C1orf61	MAP1B	hsa-miR-9-5p	intronic	sense
C1orf61	MAP3K3	hsa-miR-9-5p	intronic	sense
C1orf61	MCC	hsa-miR-9-5p	intronic	sense
C1orf61	MDM4	hsa-miR-9-5p	intronic	sense
C1orf61	MESDC1	hsa-miR-9-5p	intronic	sense
C1orf61	MKX	hsa-miR-9-5p	intronic	sense
C1orf61	MMP9	hsa-miR-9-5p	intronic	sense
C1orf61	MN1	hsa-miR-9-5p	intronic	sense
C1orf61	MORF4L1	hsa-miR-9-5p	intronic	sense
C1orf61	MTHFD2	hsa-miR-9-5p	intronic	sense
C1orf61	MTX3	hsa-miR-9-5p	intronic	sense
C1orf61	MYF6	hsa-miR-9-5p	intronic	sense
C1orf61	MYH9	hsa-miR-9-5p	intronic	sense
C1orf61	MYLK	hsa-miR-9-5p	intronic	sense
C1orf61	NAV1	hsa-miR-9-5p	intronic	sense
C1orf61	NBEA	hsa-miR-9-5p	intronic	sense
C1orf61	NCOR2	hsa-miR-9-5p	intronic	sense
C1orf61	NF1	hsa-miR-9-5p	intronic	sense
C1orf61	NFAT5	hsa-miR-9-5p	intronic	sense
C1orf61	NFATC3	hsa-miR-9-5p	intronic	sense
C1orf61	NFKB1	hsa-miR-9-5p	intronic	sense
C1orf61	NIN	hsa-miR-9-5p	intronic	sense
C1orf61	NIPA1	hsa-miR-9-5p	intronic	sense
C1orf61	NKX2-2	hsa-miR-9-5p	intronic	sense
C1orf61	NMNAT2	hsa-miR-9-5p	intronic	sense
C1orf61	NR6A1	hsa-miR-9-5p	intronic	sense
C1orf61	NRIP3	hsa-miR-9-5p	intronic	sense
C1orf61	NUDT19	hsa-miR-9-5p	intronic	sense
C1orf61	ONECUT2	hsa-miR-9-5p	intronic	sense
C1orf61	OPTN	hsa-miR-9-5p	intronic	sense
C1orf61	P4HA2	hsa-miR-9-5p	intronic	sense
C1orf61	PDZK1	hsa-miR-9-5p	intronic	sense
C1orf61	PELP1	hsa-miR-9-5p	intronic	sense
C1orf61	PIGB	hsa-miR-9-5p	intronic	sense
C1orf61	PLCB4	hsa-miR-9-5p	intronic	sense
C1orf61	PLEKHB1	hsa-miR-9-5p	intronic	sense
C1orf61	POGZ	hsa-miR-9-5p	intronic	sense
C1orf61	POU2F1	hsa-miR-9-5p	intronic	sense
C1orf61	POU2F2	hsa-miR-9-5p	intronic	sense
C1orf61	PPAP2A	hsa-miR-9-5p	intronic	sense
C1orf61	PPARA	hsa-miR-9-5p	intronic	sense
C1orf61	PPP4R2	hsa-miR-9-5p	intronic	sense
C1orf61	PQLC3	hsa-miR-9-5p	intronic	sense
C1orf61	PRDM1	hsa-miR-9-5p	intronic	sense
C1orf61	PRG4	hsa-miR-9-5p	intronic	sense
C1orf61	PRKD3	hsa-miR-9-5p	intronic	sense
C1orf61	PTPRK	hsa-miR-9-5p	intronic	sense
C1orf61	PXDN	hsa-miR-9-5p	intronic	sense
C1orf61	QARS	hsa-miR-9-5p	intronic	sense
C1orf61	RAB34	hsa-miR-9-5p	intronic	sense
C1orf61	RABGAP1	hsa-miR-9-5p	intronic	sense
C1orf61	RASSF8	hsa-miR-9-5p	intronic	sense
C1orf61	RBFOX2	hsa-miR-9-5p	intronic	sense
C1orf61	RCC2	hsa-miR-9-5p	intronic	sense
C1orf61	RHOV	hsa-miR-9-5p	intronic	sense
C1orf61	RYBP	hsa-miR-9-5p	intronic	sense
C1orf61	SDC1	hsa-miR-9-5p	intronic	sense
C1orf61	SEC23IP	hsa-miR-9-5p	intronic	sense
C1orf61	SERAC1	hsa-miR-9-5p	intronic	sense
C1orf61	SERPINH1	hsa-miR-9-5p	intronic	sense
C1orf61	SFT2D2	hsa-miR-9-5p	intronic	sense
C1orf61	SIRT1	hsa-miR-9-5p	intronic	sense
C1orf61	SLC22A3	hsa-miR-9-5p	intronic	sense
C1orf61	SLC22A5	hsa-miR-9-5p	intronic	sense
C1orf61	SLC25A30	hsa-miR-9-5p	intronic	sense
C1orf61	SLC2A5	hsa-miR-9-5p	intronic	sense
C1orf61	SLC30A4	hsa-miR-9-5p	intronic	sense
C1orf61	SLC35E2	hsa-miR-9-5p	intronic	sense
C1orf61	SLC39A14	hsa-miR-9-5p	intronic	sense
C1orf61	SLC7A2	hsa-miR-9-5p	intronic	sense
C1orf61	SMARCA1	hsa-miR-9-5p	intronic	sense
C1orf61	SNAI2	hsa-miR-9-5p	intronic	sense
C1orf61	SNX7	hsa-miR-9-5p	intronic	sense
C1orf61	SOCS5	hsa-miR-9-5p	intronic	sense
C1orf61	SPAG9	hsa-miR-9-5p	intronic	sense
C1orf61	SPI1	hsa-miR-9-5p	intronic	sense
C1orf61	SPON2	hsa-miR-9-5p	intronic	sense
C1orf61	SPTBN1	hsa-miR-9-5p	intronic	sense
C1orf61	SRF	hsa-miR-9-5p	intronic	sense
C1orf61	STK3	hsa-miR-9-5p	intronic	sense
C1orf61	STMN1	hsa-miR-9-5p	intronic	sense
C1orf61	SUMF2	hsa-miR-9-5p	intronic	sense
C1orf61	SYAP1	hsa-miR-9-5p	intronic	sense
C1orf61	SYNE1	hsa-miR-9-5p	intronic	sense
C1orf61	SYNE2	hsa-miR-9-5p	intronic	sense
C1orf61	TAGLN	hsa-miR-9-5p	intronic	sense
C1orf61	TAOK1	hsa-miR-9-5p	intronic	sense
C1orf61	TBC1D9	hsa-miR-9-5p	intronic	sense
C1orf61	TBPL1	hsa-miR-9-5p	intronic	sense
C1orf61	TCL1B	hsa-miR-9-5p	intronic	sense
C1orf61	TESK2	hsa-miR-9-5p	intronic	sense
C1orf61	TFRC	hsa-miR-9-5p	intronic	sense
C1orf61	TMEM245	hsa-miR-9-5p	intronic	sense
C1orf61	TRAK2	hsa-miR-9-5p	intronic	sense
C1orf61	TRPM7	hsa-miR-9-5p	intronic	sense
C1orf61	TRRAP	hsa-miR-9-5p	intronic	sense
C1orf61	TTC7B	hsa-miR-9-5p	intronic	sense
C1orf61	TWISTNB	hsa-miR-9-5p	intronic	sense
C1orf61	UGDH	hsa-miR-9-5p	intronic	sense
C1orf61	UHMK1	hsa-miR-9-5p	intronic	sense
C1orf61	UMPS	hsa-miR-9-5p	intronic	sense
C1orf61	VEGFA	hsa-miR-9-5p	intronic	sense
C1orf61	WNT6	hsa-miR-9-5p	intronic	sense
C1orf61	WNT8A	hsa-miR-9-5p	intronic	sense
C1orf61	XRN2	hsa-miR-9-5p	intronic	sense
C1orf61	ZBED3	hsa-miR-9-5p	intronic	sense
C1orf61	ZFAND1	hsa-miR-9-5p	intronic	sense
C1orf61	ZNF407	hsa-miR-9-5p	intronic	sense
C20orf166	ABCB5	hsa-miR-1-3p	intronic	sense
C20orf166	ABCB6	hsa-miR-1-3p	intronic	sense
C20orf166	ABCB7	hsa-miR-1-3p	intronic	sense
C20orf166	ABCC1	hsa-miR-1-3p	intronic	sense
C20orf166	ABCC4	hsa-miR-1-3p	intronic	sense
C20orf166	ABHD11	hsa-miR-1-3p	intronic	sense
C20orf166	ABHD12	hsa-miR-1-3p	intronic	sense
C20orf166	ACADVL	hsa-miR-1-3p	intronic	sense
C20orf166	ACP2	hsa-miR-1-3p	intronic	sense
C20orf166	ACTA1	hsa-miR-1-3p	intronic	sense
C20orf166	ACTB	hsa-miR-1-3p	intronic	sense
C20orf166	ACTC1	hsa-miR-1-3p	intronic	sense
C20orf166	ACTN1	hsa-miR-1-3p	intronic	sense
C20orf166	ACTN4	hsa-miR-1-3p	intronic	sense
C20orf166	ADAM12	hsa-miR-1-3p	intronic	sense
C20orf166	ADAMTSL4	hsa-miR-1-3p	intronic	sense
C20orf166	ADAR	hsa-miR-1-3p	intronic	sense
C20orf166	ADPGK	hsa-miR-1-3p	intronic	sense
C20orf166	AFAP1	hsa-miR-1-3p	intronic	sense
C20orf166	AGMAT	hsa-miR-1-3p	intronic	sense
C20orf166	AGPAT6	hsa-miR-1-3p	intronic	sense
C20orf166	AGRN	hsa-miR-1-3p	intronic	sense
C20orf166	AGTRAP	hsa-miR-1-3p	intronic	sense
C20orf166	AHNAK2	hsa-miR-1-3p	intronic	sense
C20orf166	AIFM2	hsa-miR-1-3p	intronic	sense
C20orf166	AIM2	hsa-miR-1-3p	intronic	sense
C20orf166	AKAP12	hsa-miR-1-3p	intronic	sense
C20orf166	AKAP4	hsa-miR-1-3p	intronic	sense
C20orf166	AKR1D1	hsa-miR-1-3p	intronic	sense
C20orf166	ALDH2	hsa-miR-1-3p	intronic	sense
C20orf166	ALG2	hsa-miR-1-3p	intronic	sense
C20orf166	ALG3	hsa-miR-1-3p	intronic	sense
C20orf166	AMDHD1	hsa-miR-1-3p	intronic	sense
C20orf166	AMZ1	hsa-miR-1-3p	intronic	sense
C20orf166	ANGPTL4	hsa-miR-1-3p	intronic	sense
C20orf166	ANKFY1	hsa-miR-1-3p	intronic	sense
C20orf166	ANKIB1	hsa-miR-1-3p	intronic	sense
C20orf166	ANKRD17	hsa-miR-1-3p	intronic	sense
C20orf166	ANKRD29	hsa-miR-1-3p	intronic	sense
C20orf166	ANP32A	hsa-miR-1-3p	intronic	sense
C20orf166	ANP32B	hsa-miR-1-3p	intronic	sense
C20orf166	ANP32E	hsa-miR-1-3p	intronic	sense
C20orf166	ANPEP	hsa-miR-1-3p	intronic	sense
C20orf166	ANXA2	hsa-miR-1-3p	intronic	sense
C20orf166	AP1B1	hsa-miR-1-3p	intronic	sense
C20orf166	AP1M1	hsa-miR-1-3p	intronic	sense
C20orf166	AP1S1	hsa-miR-1-3p	intronic	sense
C20orf166	AP1S3	hsa-miR-1-3p	intronic	sense
C20orf166	AP2S1	hsa-miR-1-3p	intronic	sense
C20orf166	AP3B1	hsa-miR-1-3p	intronic	sense
C20orf166	AP3D1	hsa-miR-1-3p	intronic	sense
C20orf166	APEH	hsa-miR-1-3p	intronic	sense
C20orf166	ARCN1	hsa-miR-1-3p	intronic	sense
C20orf166	ARF3	hsa-miR-1-3p	intronic	sense
C20orf166	ARF4	hsa-miR-1-3p	intronic	sense
C20orf166	ARG1	hsa-miR-1-3p	intronic	sense
C20orf166	ARGLU1	hsa-miR-1-3p	intronic	sense
C20orf166	ARHGEF18	hsa-miR-1-3p	intronic	sense
C20orf166	ARID1A	hsa-miR-1-3p	intronic	sense
C20orf166	ARID2	hsa-miR-1-3p	intronic	sense
C20orf166	ARMC10	hsa-miR-1-3p	intronic	sense
C20orf166	ARPC5	hsa-miR-1-3p	intronic	sense
C20orf166	ARPP19	hsa-miR-1-3p	intronic	sense
C20orf166	ASH2L	hsa-miR-1-3p	intronic	sense
C20orf166	ATL3	hsa-miR-1-3p	intronic	sense
C20orf166	ATP13A1	hsa-miR-1-3p	intronic	sense
C20orf166	ATP2B4	hsa-miR-1-3p	intronic	sense
C20orf166	ATP6V0A1	hsa-miR-1-3p	intronic	sense
C20orf166	ATP6V1A	hsa-miR-1-3p	intronic	sense
C20orf166	ATP6V1B2	hsa-miR-1-3p	intronic	sense
C20orf166	ATP6V1C1	hsa-miR-1-3p	intronic	sense
C20orf166	ATP6V1E1	hsa-miR-1-3p	intronic	sense
C20orf166	AXL	hsa-miR-1-3p	intronic	sense
C20orf166	B3GNT2	hsa-miR-1-3p	intronic	sense
C20orf166	B4GALT1	hsa-miR-1-3p	intronic	sense
C20orf166	BAG5	hsa-miR-1-3p	intronic	sense
C20orf166	BAX	hsa-miR-1-3p	intronic	sense
C20orf166	BCAP29	hsa-miR-1-3p	intronic	sense
C20orf166	BCAS4	hsa-miR-1-3p	intronic	sense
C20orf166	BCKDHB	hsa-miR-1-3p	intronic	sense
C20orf166	BCL6B	hsa-miR-1-3p	intronic	sense
C20orf166	BLCAP	hsa-miR-1-3p	intronic	sense
C20orf166	BMP7	hsa-miR-1-3p	intronic	sense
C20orf166	BRDT	hsa-miR-1-3p	intronic	sense
C20orf166	BRI3BP	hsa-miR-1-3p	intronic	sense
C20orf166	BRPF3	hsa-miR-1-3p	intronic	sense
C20orf166	BSCL2	hsa-miR-1-3p	intronic	sense
C20orf166	BTC	hsa-miR-1-3p	intronic	sense
C20orf166	C11orf31	hsa-miR-1-3p	intronic	sense
C20orf166	C12orf10	hsa-miR-1-3p	intronic	sense
C20orf166	C12orf40	hsa-miR-1-3p	intronic	sense
C20orf166	C12orf49	hsa-miR-1-3p	intronic	sense
C20orf166	C12orf57	hsa-miR-1-3p	intronic	sense
C20orf166	C1orf27	hsa-miR-1-3p	intronic	sense
C20orf166	C2orf48	hsa-miR-1-3p	intronic	sense
C20orf166	C6orf118	hsa-miR-1-3p	intronic	sense
C20orf166	CA3	hsa-miR-1-3p	intronic	sense
C20orf166	CACNA2D1	hsa-miR-1-3p	intronic	sense
C20orf166	CAD	hsa-miR-1-3p	intronic	sense
C20orf166	CALM1	hsa-miR-1-3p	intronic	sense
C20orf166	CALM2	hsa-miR-1-3p	intronic	sense
C20orf166	CALM3	hsa-miR-1-3p	intronic	sense
C20orf166	CALR	hsa-miR-1-3p	intronic	sense
C20orf166	CAMK2G	hsa-miR-1-3p	intronic	sense
C20orf166	CAND1	hsa-miR-1-3p	intronic	sense
C20orf166	CAP1	hsa-miR-1-3p	intronic	sense
C20orf166	CAPG	hsa-miR-1-3p	intronic	sense
C20orf166	CAPN1	hsa-miR-1-3p	intronic	sense
C20orf166	CAPRIN1	hsa-miR-1-3p	intronic	sense
C20orf166	CAST	hsa-miR-1-3p	intronic	sense
C20orf166	CBR4	hsa-miR-1-3p	intronic	sense
C20orf166	CBX2	hsa-miR-1-3p	intronic	sense
C20orf166	CBX5	hsa-miR-1-3p	intronic	sense
C20orf166	CCDC102A	hsa-miR-1-3p	intronic	sense
C20orf166	CCDC124	hsa-miR-1-3p	intronic	sense
C20orf166	CCDC134	hsa-miR-1-3p	intronic	sense
C20orf166	CCDC170	hsa-miR-1-3p	intronic	sense
C20orf166	CCDC180	hsa-miR-1-3p	intronic	sense
C20orf166	CCDC22	hsa-miR-1-3p	intronic	sense
C20orf166	CCDC88C	hsa-miR-1-3p	intronic	sense
C20orf166	CCL2	hsa-miR-1-3p	intronic	sense
C20orf166	CCND1	hsa-miR-1-3p	intronic	sense
C20orf166	CD109	hsa-miR-1-3p	intronic	sense
C20orf166	CD2AP	hsa-miR-1-3p	intronic	sense
C20orf166	CD44	hsa-miR-1-3p	intronic	sense
C20orf166	CD63	hsa-miR-1-3p	intronic	sense
C20orf166	CDC42	hsa-miR-1-3p	intronic	sense
C20orf166	CDC42BPB	hsa-miR-1-3p	intronic	sense
C20orf166	CDC42SE1	hsa-miR-1-3p	intronic	sense
C20orf166	CDCP1	hsa-miR-1-3p	intronic	sense
C20orf166	CDH13	hsa-miR-1-3p	intronic	sense
C20orf166	CDH2	hsa-miR-1-3p	intronic	sense
C20orf166	CDH4	hsa-miR-1-3p	intronic	sense
C20orf166	CDK14	hsa-miR-1-3p	intronic	sense
C20orf166	CDK4	hsa-miR-1-3p	intronic	sense
C20orf166	CDK9	hsa-miR-1-3p	intronic	sense
C20orf166	CEBPZ	hsa-miR-1-3p	intronic	sense
C20orf166	CENPF	hsa-miR-1-3p	intronic	sense
C20orf166	CERS2	hsa-miR-1-3p	intronic	sense
C20orf166	CETN3	hsa-miR-1-3p	intronic	sense
C20orf166	CHAF1B	hsa-miR-1-3p	intronic	sense
C20orf166	CHAMP1	hsa-miR-1-3p	intronic	sense
C20orf166	CHMP2A	hsa-miR-1-3p	intronic	sense
C20orf166	CHRAC1	hsa-miR-1-3p	intronic	sense
C20orf166	CHST11	hsa-miR-1-3p	intronic	sense
C20orf166	CHSY1	hsa-miR-1-3p	intronic	sense
C20orf166	CLCN3	hsa-miR-1-3p	intronic	sense
C20orf166	CLDN12	hsa-miR-1-3p	intronic	sense
C20orf166	CLEC1A	hsa-miR-1-3p	intronic	sense
C20orf166	CLTC	hsa-miR-1-3p	intronic	sense
C20orf166	CNIH4	hsa-miR-1-3p	intronic	sense
C20orf166	CNN3	hsa-miR-1-3p	intronic	sense
C20orf166	COIL	hsa-miR-1-3p	intronic	sense
C20orf166	COMMD2	hsa-miR-1-3p	intronic	sense
C20orf166	COPB1	hsa-miR-1-3p	intronic	sense
C20orf166	COPG1	hsa-miR-1-3p	intronic	sense
C20orf166	COPZ1	hsa-miR-1-3p	intronic	sense
C20orf166	COQ6	hsa-miR-1-3p	intronic	sense
C20orf166	CORO1C	hsa-miR-1-3p	intronic	sense
C20orf166	COTL1	hsa-miR-1-3p	intronic	sense
C20orf166	CPOX	hsa-miR-1-3p	intronic	sense
C20orf166	CPSF1	hsa-miR-1-3p	intronic	sense
C20orf166	CPSF3	hsa-miR-1-3p	intronic	sense
C20orf166	CRELD2	hsa-miR-1-3p	intronic	sense
C20orf166	CRIP2	hsa-miR-1-3p	intronic	sense
C20orf166	CRYGS	hsa-miR-1-3p	intronic	sense
C20orf166	CSNK2A2	hsa-miR-1-3p	intronic	sense
C20orf166	CSRP1	hsa-miR-1-3p	intronic	sense
C20orf166	CSTF3	hsa-miR-1-3p	intronic	sense
C20orf166	CTBP1	hsa-miR-1-3p	intronic	sense
C20orf166	CTBP2	hsa-miR-1-3p	intronic	sense
C20orf166	CTDNEP1	hsa-miR-1-3p	intronic	sense
C20orf166	CTSC	hsa-miR-1-3p	intronic	sense
C20orf166	CTTN	hsa-miR-1-3p	intronic	sense
C20orf166	CUL4B	hsa-miR-1-3p	intronic	sense
C20orf166	CXCL2	hsa-miR-1-3p	intronic	sense
C20orf166	CXCL3	hsa-miR-1-3p	intronic	sense
C20orf166	CYP20A1	hsa-miR-1-3p	intronic	sense
C20orf166	DBN1	hsa-miR-1-3p	intronic	sense
C20orf166	DCAKD	hsa-miR-1-3p	intronic	sense
C20orf166	DCTPP1	hsa-miR-1-3p	intronic	sense
C20orf166	DCUN1D1	hsa-miR-1-3p	intronic	sense
C20orf166	DDT	hsa-miR-1-3p	intronic	sense
C20orf166	DDTL	hsa-miR-1-3p	intronic	sense
C20orf166	DDX42	hsa-miR-1-3p	intronic	sense
C20orf166	DDX5	hsa-miR-1-3p	intronic	sense
C20orf166	DDX50	hsa-miR-1-3p	intronic	sense
C20orf166	DDX6	hsa-miR-1-3p	intronic	sense
C20orf166	DDX60	hsa-miR-1-3p	intronic	sense
C20orf166	DEFB125	hsa-miR-1-3p	intronic	sense
C20orf166	DFNA5	hsa-miR-1-3p	intronic	sense
C20orf166	DGKH	hsa-miR-1-3p	intronic	sense
C20orf166	DHRS1	hsa-miR-1-3p	intronic	sense
C20orf166	DHX15	hsa-miR-1-3p	intronic	sense
C20orf166	DKK1	hsa-miR-1-3p	intronic	sense
C20orf166	DMTN	hsa-miR-1-3p	intronic	sense
C20orf166	DNAJB1	hsa-miR-1-3p	intronic	sense
C20orf166	DNAJC10	hsa-miR-1-3p	intronic	sense
C20orf166	DOK6	hsa-miR-1-3p	intronic	sense
C20orf166	DOLPP1	hsa-miR-1-3p	intronic	sense
C20orf166	DPP7	hsa-miR-1-3p	intronic	sense
C20orf166	DPY19L1	hsa-miR-1-3p	intronic	sense
C20orf166	DPY30	hsa-miR-1-3p	intronic	sense
C20orf166	DRAP1	hsa-miR-1-3p	intronic	sense
C20orf166	DROSHA	hsa-miR-1-3p	intronic	sense
C20orf166	DSG2	hsa-miR-1-3p	intronic	sense
C20orf166	DTX1	hsa-miR-1-3p	intronic	sense
C20orf166	DYNC1LI1	hsa-miR-1-3p	intronic	sense
C20orf166	E2F5	hsa-miR-1-3p	intronic	sense
C20orf166	ECHS1	hsa-miR-1-3p	intronic	sense
C20orf166	EDF1	hsa-miR-1-3p	intronic	sense
C20orf166	EDN1	hsa-miR-1-3p	intronic	sense
C20orf166	EFCAB1	hsa-miR-1-3p	intronic	sense
C20orf166	EFR3A	hsa-miR-1-3p	intronic	sense
C20orf166	EFTUD2	hsa-miR-1-3p	intronic	sense
C20orf166	EGFR	hsa-miR-1-3p	intronic	sense
C20orf166	EHMT1	hsa-miR-1-3p	intronic	sense
C20orf166	EHMT2	hsa-miR-1-3p	intronic	sense
C20orf166	EIF4E	hsa-miR-1-3p	intronic	sense
C20orf166	EIF4G1	hsa-miR-1-3p	intronic	sense
C20orf166	ELMOD2	hsa-miR-1-3p	intronic	sense
C20orf166	EMD	hsa-miR-1-3p	intronic	sense
C20orf166	EML3	hsa-miR-1-3p	intronic	sense
C20orf166	EML4	hsa-miR-1-3p	intronic	sense
C20orf166	EMP3	hsa-miR-1-3p	intronic	sense
C20orf166	EPB41L2	hsa-miR-1-3p	intronic	sense
C20orf166	EPB41L4B	hsa-miR-1-3p	intronic	sense
C20orf166	ERMN	hsa-miR-1-3p	intronic	sense
C20orf166	ESYT1	hsa-miR-1-3p	intronic	sense
C20orf166	ETNK1	hsa-miR-1-3p	intronic	sense
C20orf166	ETV7	hsa-miR-1-3p	intronic	sense
C20orf166	EXOC2	hsa-miR-1-3p	intronic	sense
C20orf166	EXOC3	hsa-miR-1-3p	intronic	sense
C20orf166	F11R	hsa-miR-1-3p	intronic	sense
C20orf166	F2	hsa-miR-1-3p	intronic	sense
C20orf166	F2RL1	hsa-miR-1-3p	intronic	sense
C20orf166	FADD	hsa-miR-1-3p	intronic	sense
C20orf166	FADS1	hsa-miR-1-3p	intronic	sense
C20orf166	FAM102A	hsa-miR-1-3p	intronic	sense
C20orf166	FAM167A	hsa-miR-1-3p	intronic	sense
C20orf166	FAM208A	hsa-miR-1-3p	intronic	sense
C20orf166	FAM57A	hsa-miR-1-3p	intronic	sense
C20orf166	FAM81A	hsa-miR-1-3p	intronic	sense
C20orf166	FANCI	hsa-miR-1-3p	intronic	sense
C20orf166	FBLN2	hsa-miR-1-3p	intronic	sense
C20orf166	FBN1	hsa-miR-1-3p	intronic	sense
C20orf166	FBXO33	hsa-miR-1-3p	intronic	sense
C20orf166	FBXO45	hsa-miR-1-3p	intronic	sense
C20orf166	FERMT2	hsa-miR-1-3p	intronic	sense
C20orf166	FGFR2	hsa-miR-1-3p	intronic	sense
C20orf166	FHDC1	hsa-miR-1-3p	intronic	sense
C20orf166	FIG4	hsa-miR-1-3p	intronic	sense
C20orf166	FILIP1	hsa-miR-1-3p	intronic	sense
C20orf166	FLNA	hsa-miR-1-3p	intronic	sense
C20orf166	FLNB	hsa-miR-1-3p	intronic	sense
C20orf166	FLNC	hsa-miR-1-3p	intronic	sense
C20orf166	FLOT2	hsa-miR-1-3p	intronic	sense
C20orf166	FMNL2	hsa-miR-1-3p	intronic	sense
C20orf166	FMNL3	hsa-miR-1-3p	intronic	sense
C20orf166	FN1	hsa-miR-1-3p	intronic	sense
C20orf166	FNDC3A	hsa-miR-1-3p	intronic	sense
C20orf166	FNDC3B	hsa-miR-1-3p	intronic	sense
C20orf166	FOLR1	hsa-miR-1-3p	intronic	sense
C20orf166	FOXN4	hsa-miR-1-3p	intronic	sense
C20orf166	FRG1	hsa-miR-1-3p	intronic	sense
C20orf166	FRMD7	hsa-miR-1-3p	intronic	sense
C20orf166	FTSJ1	hsa-miR-1-3p	intronic	sense
C20orf166	FUBP1	hsa-miR-1-3p	intronic	sense
C20orf166	FUBP3	hsa-miR-1-3p	intronic	sense
C20orf166	G3BP1	hsa-miR-1-3p	intronic	sense
C20orf166	G3BP2	hsa-miR-1-3p	intronic	sense
C20orf166	G6PD	hsa-miR-1-3p	intronic	sense
C20orf166	GAK	hsa-miR-1-3p	intronic	sense
C20orf166	GATA3	hsa-miR-1-3p	intronic	sense
C20orf166	GCFC2	hsa-miR-1-3p	intronic	sense
C20orf166	GCH1	hsa-miR-1-3p	intronic	sense
C20orf166	GIMAP4	hsa-miR-1-3p	intronic	sense
C20orf166	GJA1	hsa-miR-1-3p	intronic	sense
C20orf166	GJB3	hsa-miR-1-3p	intronic	sense
C20orf166	GLI2	hsa-miR-1-3p	intronic	sense
C20orf166	GLTSCR2	hsa-miR-1-3p	intronic	sense
C20orf166	GNA13	hsa-miR-1-3p	intronic	sense
C20orf166	GNAI1	hsa-miR-1-3p	intronic	sense
C20orf166	GNAI2	hsa-miR-1-3p	intronic	sense
C20orf166	GNAI3	hsa-miR-1-3p	intronic	sense
C20orf166	GNAT2	hsa-miR-1-3p	intronic	sense
C20orf166	GNB1	hsa-miR-1-3p	intronic	sense
C20orf166	GNB2	hsa-miR-1-3p	intronic	sense
C20orf166	GNG5	hsa-miR-1-3p	intronic	sense
C20orf166	GNPDA2	hsa-miR-1-3p	intronic	sense
C20orf166	GNPNAT1	hsa-miR-1-3p	intronic	sense
C20orf166	GNRHR	hsa-miR-1-3p	intronic	sense
C20orf166	GOLGA7	hsa-miR-1-3p	intronic	sense
C20orf166	GOLPH3	hsa-miR-1-3p	intronic	sense
C20orf166	GPAA1	hsa-miR-1-3p	intronic	sense
C20orf166	GPC1	hsa-miR-1-3p	intronic	sense
C20orf166	GPD2	hsa-miR-1-3p	intronic	sense
C20orf166	GPR137C	hsa-miR-1-3p	intronic	sense
C20orf166	GPR83	hsa-miR-1-3p	intronic	sense
C20orf166	GPX1P1	hsa-miR-1-3p	intronic	sense
C20orf166	GSTO1	hsa-miR-1-3p	intronic	sense
C20orf166	GTF2H1	hsa-miR-1-3p	intronic	sense
C20orf166	GTF3C6	hsa-miR-1-3p	intronic	sense
C20orf166	H1FX	hsa-miR-1-3p	intronic	sense
C20orf166	H3F3B	hsa-miR-1-3p	intronic	sense
C20orf166	H3F3C	hsa-miR-1-3p	intronic	sense
C20orf166	HADH	hsa-miR-1-3p	intronic	sense
C20orf166	HAND2	hsa-miR-1-3p	intronic	sense
C20orf166	HCN2	hsa-miR-1-3p	intronic	sense
C20orf166	HCN4	hsa-miR-1-3p	intronic	sense
C20orf166	HDAC2	hsa-miR-1-3p	intronic	sense
C20orf166	HDAC4	hsa-miR-1-3p	intronic	sense
C20orf166	HEATR2	hsa-miR-1-3p	intronic	sense
C20orf166	HERC2	hsa-miR-1-3p	intronic	sense
C20orf166	HERC5	hsa-miR-1-3p	intronic	sense
C20orf166	HIF3A	hsa-miR-1-3p	intronic	sense
C20orf166	HIGD1A	hsa-miR-1-3p	intronic	sense
C20orf166	HINT2	hsa-miR-1-3p	intronic	sense
C20orf166	HIPK3	hsa-miR-1-3p	intronic	sense
C20orf166	HIST1H1B	hsa-miR-1-3p	intronic	sense
C20orf166	HIST2H2AC	hsa-miR-1-3p	intronic	sense
C20orf166	HIST2H3A	hsa-miR-1-3p	intronic	sense
C20orf166	HIST2H3C	hsa-miR-1-3p	intronic	sense
C20orf166	HIST2H3D	hsa-miR-1-3p	intronic	sense
C20orf166	HIST3H3	hsa-miR-1-3p	intronic	sense
C20orf166	HMOX1	hsa-miR-1-3p	intronic	sense
C20orf166	HNRNPA1	hsa-miR-1-3p	intronic	sense
C20orf166	HNRNPA1L2	hsa-miR-1-3p	intronic	sense
C20orf166	HNRNPA3	hsa-miR-1-3p	intronic	sense
C20orf166	HNRNPD	hsa-miR-1-3p	intronic	sense
C20orf166	HNRNPH1	hsa-miR-1-3p	intronic	sense
C20orf166	HNRNPU	hsa-miR-1-3p	intronic	sense
C20orf166	HOOK1	hsa-miR-1-3p	intronic	sense
C20orf166	HP1BP3	hsa-miR-1-3p	intronic	sense
C20orf166	HPS4	hsa-miR-1-3p	intronic	sense
C20orf166	HS2ST1	hsa-miR-1-3p	intronic	sense
C20orf166	HSD17B11	hsa-miR-1-3p	intronic	sense
C20orf166	HSD17B8	hsa-miR-1-3p	intronic	sense
C20orf166	HSD3B7	hsa-miR-1-3p	intronic	sense
C20orf166	HSP90B1	hsa-miR-1-3p	intronic	sense
C20orf166	HSPD1	hsa-miR-1-3p	intronic	sense
C20orf166	HYI	hsa-miR-1-3p	intronic	sense
C20orf166	IFI44	hsa-miR-1-3p	intronic	sense
C20orf166	IFIT1	hsa-miR-1-3p	intronic	sense
C20orf166	IFIT2	hsa-miR-1-3p	intronic	sense
C20orf166	IFIT3	hsa-miR-1-3p	intronic	sense
C20orf166	IFT52	hsa-miR-1-3p	intronic	sense
C20orf166	IGFBP7	hsa-miR-1-3p	intronic	sense
C20orf166	IKBKAP	hsa-miR-1-3p	intronic	sense
C20orf166	IL11	hsa-miR-1-3p	intronic	sense
C20orf166	IL27RA	hsa-miR-1-3p	intronic	sense
C20orf166	IL6	hsa-miR-1-3p	intronic	sense
C20orf166	ILVBL	hsa-miR-1-3p	intronic	sense
C20orf166	IMPDH1	hsa-miR-1-3p	intronic	sense
C20orf166	INPP5F	hsa-miR-1-3p	intronic	sense
C20orf166	INTS6	hsa-miR-1-3p	intronic	sense
C20orf166	IP6K2	hsa-miR-1-3p	intronic	sense
C20orf166	IPO8	hsa-miR-1-3p	intronic	sense
C20orf166	IPO9	hsa-miR-1-3p	intronic	sense
C20orf166	IQCD	hsa-miR-1-3p	intronic	sense
C20orf166	IQGAP3	hsa-miR-1-3p	intronic	sense
C20orf166	IRF2BPL	hsa-miR-1-3p	intronic	sense
C20orf166	ISG15	hsa-miR-1-3p	intronic	sense
C20orf166	ISG20	hsa-miR-1-3p	intronic	sense
C20orf166	IST1	hsa-miR-1-3p	intronic	sense
C20orf166	ITGA1	hsa-miR-1-3p	intronic	sense
C20orf166	ITGA3	hsa-miR-1-3p	intronic	sense
C20orf166	ITGA6	hsa-miR-1-3p	intronic	sense
C20orf166	ITGB4	hsa-miR-1-3p	intronic	sense
C20orf166	JUP	hsa-miR-1-3p	intronic	sense
C20orf166	KANK2	hsa-miR-1-3p	intronic	sense
C20orf166	KCND1	hsa-miR-1-3p	intronic	sense
C20orf166	KCNJ2	hsa-miR-1-3p	intronic	sense
C20orf166	KCNN4	hsa-miR-1-3p	intronic	sense
C20orf166	KDELR1	hsa-miR-1-3p	intronic	sense
C20orf166	KDM2B	hsa-miR-1-3p	intronic	sense
C20orf166	KIAA1522	hsa-miR-1-3p	intronic	sense
C20orf166	KIAA1598	hsa-miR-1-3p	intronic	sense
C20orf166	KIAA1731	hsa-miR-1-3p	intronic	sense
C20orf166	KIF2A	hsa-miR-1-3p	intronic	sense
C20orf166	KIF2C	hsa-miR-1-3p	intronic	sense
C20orf166	KIF4A	hsa-miR-1-3p	intronic	sense
C20orf166	KIF5B	hsa-miR-1-3p	intronic	sense
C20orf166	KLHDC4	hsa-miR-1-3p	intronic	sense
C20orf166	KLHL3	hsa-miR-1-3p	intronic	sense
C20orf166	KLK12	hsa-miR-1-3p	intronic	sense
C20orf166	KNCN	hsa-miR-1-3p	intronic	sense
C20orf166	KRT75	hsa-miR-1-3p	intronic	sense
C20orf166	L1CAM	hsa-miR-1-3p	intronic	sense
C20orf166	LASP1	hsa-miR-1-3p	intronic	sense
C20orf166	LCA5L	hsa-miR-1-3p	intronic	sense
C20orf166	LCP1	hsa-miR-1-3p	intronic	sense
C20orf166	LEMD3	hsa-miR-1-3p	intronic	sense
C20orf166	LEPREL2	hsa-miR-1-3p	intronic	sense
C20orf166	LETM1	hsa-miR-1-3p	intronic	sense
C20orf166	LGALS1	hsa-miR-1-3p	intronic	sense
C20orf166	LGALS3BP	hsa-miR-1-3p	intronic	sense
C20orf166	LHX4	hsa-miR-1-3p	intronic	sense
C20orf166	LIFR	hsa-miR-1-3p	intronic	sense
C20orf166	LIMS1	hsa-miR-1-3p	intronic	sense
C20orf166	LIN7C	hsa-miR-1-3p	intronic	sense
C20orf166	LIPC	hsa-miR-1-3p	intronic	sense
C20orf166	LMNB1	hsa-miR-1-3p	intronic	sense
C20orf166	LNPEP	hsa-miR-1-3p	intronic	sense
C20orf166	LONP2	hsa-miR-1-3p	intronic	sense
C20orf166	LRP1	hsa-miR-1-3p	intronic	sense
C20orf166	LRRC8A	hsa-miR-1-3p	intronic	sense
C20orf166	LRRC8B	hsa-miR-1-3p	intronic	sense
C20orf166	LRRC8C	hsa-miR-1-3p	intronic	sense
C20orf166	LRRC8D	hsa-miR-1-3p	intronic	sense
C20orf166	LRWD1	hsa-miR-1-3p	intronic	sense
C20orf166	LZTFL1	hsa-miR-1-3p	intronic	sense
C20orf166	MACROD1	hsa-miR-1-3p	intronic	sense
C20orf166	MAD2L1	hsa-miR-1-3p	intronic	sense
C20orf166	MAGEB3	hsa-miR-1-3p	intronic	sense
C20orf166	MAN1B1	hsa-miR-1-3p	intronic	sense
C20orf166	MAP4K2	hsa-miR-1-3p	intronic	sense
C20orf166	MAST4	hsa-miR-1-3p	intronic	sense
C20orf166	MATR3	hsa-miR-1-3p	intronic	sense
C20orf166	MCAM	hsa-miR-1-3p	intronic	sense
C20orf166	MCM2	hsa-miR-1-3p	intronic	sense
C20orf166	MCM3	hsa-miR-1-3p	intronic	sense
C20orf166	MCM4	hsa-miR-1-3p	intronic	sense
C20orf166	MCM5	hsa-miR-1-3p	intronic	sense
C20orf166	MCM6	hsa-miR-1-3p	intronic	sense
C20orf166	MCM7	hsa-miR-1-3p	intronic	sense
C20orf166	MDC1	hsa-miR-1-3p	intronic	sense
C20orf166	MECR	hsa-miR-1-3p	intronic	sense
C20orf166	MET	hsa-miR-1-3p	intronic	sense
C20orf166	MFN2	hsa-miR-1-3p	intronic	sense
C20orf166	MFSD10	hsa-miR-1-3p	intronic	sense
C20orf166	MGC27345	hsa-miR-1-3p	intronic	sense
C20orf166	MIA2	hsa-miR-1-3p	intronic	sense
C20orf166	MIER1	hsa-miR-1-3p	intronic	sense
C20orf166	MINPP1	hsa-miR-1-3p	intronic	sense
C20orf166	MKI67	hsa-miR-1-3p	intronic	sense
C20orf166	MMD	hsa-miR-1-3p	intronic	sense
C20orf166	MME	hsa-miR-1-3p	intronic	sense
C20orf166	MMS22L	hsa-miR-1-3p	intronic	sense
C20orf166	MOB4	hsa-miR-1-3p	intronic	sense
C20orf166	MOBP	hsa-miR-1-3p	intronic	sense
C20orf166	MON2	hsa-miR-1-3p	intronic	sense
C20orf166	MOV10	hsa-miR-1-3p	intronic	sense
C20orf166	MPDU1	hsa-miR-1-3p	intronic	sense
C20orf166	MPRIP	hsa-miR-1-3p	intronic	sense
C20orf166	MRC2	hsa-miR-1-3p	intronic	sense
C20orf166	MRE11A	hsa-miR-1-3p	intronic	sense
C20orf166	MRFAP1	hsa-miR-1-3p	intronic	sense
C20orf166	MRPL19	hsa-miR-1-3p	intronic	sense
C20orf166	MSH2	hsa-miR-1-3p	intronic	sense
C20orf166	MSH6	hsa-miR-1-3p	intronic	sense
C20orf166	MTHFD2	hsa-miR-1-3p	intronic	sense
C20orf166	MTHFS	hsa-miR-1-3p	intronic	sense
C20orf166	MTMR12	hsa-miR-1-3p	intronic	sense
C20orf166	MTX1	hsa-miR-1-3p	intronic	sense
C20orf166	MXD4	hsa-miR-1-3p	intronic	sense
C20orf166	MYO1A	hsa-miR-1-3p	intronic	sense
C20orf166	MYO1B	hsa-miR-1-3p	intronic	sense
C20orf166	MYO3B	hsa-miR-1-3p	intronic	sense
C20orf166	NAB1	hsa-miR-1-3p	intronic	sense
C20orf166	NAT14	hsa-miR-1-3p	intronic	sense
C20orf166	NBL1	hsa-miR-1-3p	intronic	sense
C20orf166	NCAPD3	hsa-miR-1-3p	intronic	sense
C20orf166	NCAPG	hsa-miR-1-3p	intronic	sense
C20orf166	NCS1	hsa-miR-1-3p	intronic	sense
C20orf166	NDUFS4	hsa-miR-1-3p	intronic	sense
C20orf166	NETO2	hsa-miR-1-3p	intronic	sense
C20orf166	NOC2L	hsa-miR-1-3p	intronic	sense
C20orf166	NOTCH2	hsa-miR-1-3p	intronic	sense
C20orf166	NOTCH3	hsa-miR-1-3p	intronic	sense
C20orf166	NPTN	hsa-miR-1-3p	intronic	sense
C20orf166	NR5A2	hsa-miR-1-3p	intronic	sense
C20orf166	NRP1	hsa-miR-1-3p	intronic	sense
C20orf166	NSUN4	hsa-miR-1-3p	intronic	sense
C20orf166	NT5C1B	hsa-miR-1-3p	intronic	sense
C20orf166	NT5E	hsa-miR-1-3p	intronic	sense
C20orf166	NUAK1	hsa-miR-1-3p	intronic	sense
C20orf166	NUP160	hsa-miR-1-3p	intronic	sense
C20orf166	NUP210	hsa-miR-1-3p	intronic	sense
C20orf166	NUP50	hsa-miR-1-3p	intronic	sense
C20orf166	NXN	hsa-miR-1-3p	intronic	sense
C20orf166	NXPH2	hsa-miR-1-3p	intronic	sense
C20orf166	NXT2	hsa-miR-1-3p	intronic	sense
C20orf166	OARD1	hsa-miR-1-3p	intronic	sense
C20orf166	OASL	hsa-miR-1-3p	intronic	sense
C20orf166	OAT	hsa-miR-1-3p	intronic	sense
C20orf166	OCIAD2	hsa-miR-1-3p	intronic	sense
C20orf166	ORC3	hsa-miR-1-3p	intronic	sense
C20orf166	ORMDL2	hsa-miR-1-3p	intronic	sense
C20orf166	OSBPL10	hsa-miR-1-3p	intronic	sense
C20orf166	OSBPL7	hsa-miR-1-3p	intronic	sense
C20orf166	OSTF1	hsa-miR-1-3p	intronic	sense
C20orf166	OXCT1	hsa-miR-1-3p	intronic	sense
C20orf166	OXTR	hsa-miR-1-3p	intronic	sense
C20orf166	PACS2	hsa-miR-1-3p	intronic	sense
C20orf166	PACSIN3	hsa-miR-1-3p	intronic	sense
C20orf166	PAFAH1B3	hsa-miR-1-3p	intronic	sense
C20orf166	PARD6B	hsa-miR-1-3p	intronic	sense
C20orf166	PARVA	hsa-miR-1-3p	intronic	sense
C20orf166	PAX3	hsa-miR-1-3p	intronic	sense
C20orf166	PAXBP1	hsa-miR-1-3p	intronic	sense
C20orf166	PCDH7	hsa-miR-1-3p	intronic	sense
C20orf166	PDCD10	hsa-miR-1-3p	intronic	sense
C20orf166	PDCD4	hsa-miR-1-3p	intronic	sense
C20orf166	PDE12	hsa-miR-1-3p	intronic	sense
C20orf166	PDIA3	hsa-miR-1-3p	intronic	sense
C20orf166	PDLIM7	hsa-miR-1-3p	intronic	sense
C20orf166	PFDN1	hsa-miR-1-3p	intronic	sense
C20orf166	PGD	hsa-miR-1-3p	intronic	sense
C20orf166	PGM2	hsa-miR-1-3p	intronic	sense
C20orf166	PGRMC2	hsa-miR-1-3p	intronic	sense
C20orf166	PHLDB2	hsa-miR-1-3p	intronic	sense
C20orf166	PI16	hsa-miR-1-3p	intronic	sense
C20orf166	PICALM	hsa-miR-1-3p	intronic	sense
C20orf166	PIGS	hsa-miR-1-3p	intronic	sense
C20orf166	PIGT	hsa-miR-1-3p	intronic	sense
C20orf166	PIK3CA	hsa-miR-1-3p	intronic	sense
C20orf166	PIR	hsa-miR-1-3p	intronic	sense
C20orf166	PKD1L1	hsa-miR-1-3p	intronic	sense
C20orf166	PLAGL2	hsa-miR-1-3p	intronic	sense
C20orf166	PLCB3	hsa-miR-1-3p	intronic	sense
C20orf166	PLCXD2	hsa-miR-1-3p	intronic	sense
C20orf166	PLEKHB2	hsa-miR-1-3p	intronic	sense
C20orf166	PLEKHH2	hsa-miR-1-3p	intronic	sense
C20orf166	PLGRKT	hsa-miR-1-3p	intronic	sense
C20orf166	PLK2	hsa-miR-1-3p	intronic	sense
C20orf166	PLS1	hsa-miR-1-3p	intronic	sense
C20orf166	PLS3	hsa-miR-1-3p	intronic	sense
C20orf166	PLXDC2	hsa-miR-1-3p	intronic	sense
C20orf166	PLXNA4	hsa-miR-1-3p	intronic	sense
C20orf166	PLXNB2	hsa-miR-1-3p	intronic	sense
C20orf166	PNN	hsa-miR-1-3p	intronic	sense
C20orf166	PNP	hsa-miR-1-3p	intronic	sense
C20orf166	POGK	hsa-miR-1-3p	intronic	sense
C20orf166	POLA2	hsa-miR-1-3p	intronic	sense
C20orf166	POLD1	hsa-miR-1-3p	intronic	sense
C20orf166	POLR2I	hsa-miR-1-3p	intronic	sense
C20orf166	POLR2K	hsa-miR-1-3p	intronic	sense
C20orf166	POLRMT	hsa-miR-1-3p	intronic	sense
C20orf166	POM121	hsa-miR-1-3p	intronic	sense
C20orf166	POM121C	hsa-miR-1-3p	intronic	sense
C20orf166	PPA2	hsa-miR-1-3p	intronic	sense
C20orf166	PPAP2C	hsa-miR-1-3p	intronic	sense
C20orf166	PPARG	hsa-miR-1-3p	intronic	sense
C20orf166	PPIA	hsa-miR-1-3p	intronic	sense
C20orf166	PPIB	hsa-miR-1-3p	intronic	sense
C20orf166	PPM1H	hsa-miR-1-3p	intronic	sense
C20orf166	PPP1R16A	hsa-miR-1-3p	intronic	sense
C20orf166	PPP2R1B	hsa-miR-1-3p	intronic	sense
C20orf166	PPP2R2A	hsa-miR-1-3p	intronic	sense
C20orf166	PQBP1	hsa-miR-1-3p	intronic	sense
C20orf166	PRDX2	hsa-miR-1-3p	intronic	sense
C20orf166	PREX1	hsa-miR-1-3p	intronic	sense
C20orf166	PRIMA1	hsa-miR-1-3p	intronic	sense
C20orf166	PRKAG1	hsa-miR-1-3p	intronic	sense
C20orf166	PRKG2	hsa-miR-1-3p	intronic	sense
C20orf166	PROCR	hsa-miR-1-3p	intronic	sense
C20orf166	PRSS21	hsa-miR-1-3p	intronic	sense
C20orf166	PSAT1	hsa-miR-1-3p	intronic	sense
C20orf166	PSG3	hsa-miR-1-3p	intronic	sense
C20orf166	PSG6	hsa-miR-1-3p	intronic	sense
C20orf166	PSG9	hsa-miR-1-3p	intronic	sense
C20orf166	PSIP1	hsa-miR-1-3p	intronic	sense
C20orf166	PSMA7	hsa-miR-1-3p	intronic	sense
C20orf166	PSME1	hsa-miR-1-3p	intronic	sense
C20orf166	PSMG1	hsa-miR-1-3p	intronic	sense
C20orf166	PTAR1	hsa-miR-1-3p	intronic	sense
C20orf166	PTBP1	hsa-miR-1-3p	intronic	sense
C20orf166	PTBP2	hsa-miR-1-3p	intronic	sense
C20orf166	PTMA	hsa-miR-1-3p	intronic	sense
C20orf166	PTMAP7	hsa-miR-1-3p	intronic	sense
C20orf166	PTPLAD1	hsa-miR-1-3p	intronic	sense
C20orf166	PTPLB	hsa-miR-1-3p	intronic	sense
C20orf166	PTPMT1	hsa-miR-1-3p	intronic	sense
C20orf166	PTPN1	hsa-miR-1-3p	intronic	sense
C20orf166	PTPN22	hsa-miR-1-3p	intronic	sense
C20orf166	PTPRD	hsa-miR-1-3p	intronic	sense
C20orf166	PTPRF	hsa-miR-1-3p	intronic	sense
C20orf166	PWP1	hsa-miR-1-3p	intronic	sense
C20orf166	PXDN	hsa-miR-1-3p	intronic	sense
C20orf166	PYGB	hsa-miR-1-3p	intronic	sense
C20orf166	RAB11FIP2	hsa-miR-1-3p	intronic	sense
C20orf166	RAB27B	hsa-miR-1-3p	intronic	sense
C20orf166	RAB30	hsa-miR-1-3p	intronic	sense
C20orf166	RAB34	hsa-miR-1-3p	intronic	sense
C20orf166	RAB39B	hsa-miR-1-3p	intronic	sense
C20orf166	RABEPK	hsa-miR-1-3p	intronic	sense
C20orf166	RABGAP1L	hsa-miR-1-3p	intronic	sense
C20orf166	RABL2A	hsa-miR-1-3p	intronic	sense
C20orf166	RABL2B	hsa-miR-1-3p	intronic	sense
C20orf166	RALB	hsa-miR-1-3p	intronic	sense
C20orf166	RAP1B	hsa-miR-1-3p	intronic	sense
C20orf166	RAPGEF2	hsa-miR-1-3p	intronic	sense
C20orf166	RASSF1	hsa-miR-1-3p	intronic	sense
C20orf166	RBBP5	hsa-miR-1-3p	intronic	sense
C20orf166	RBM12B	hsa-miR-1-3p	intronic	sense
C20orf166	RBM28	hsa-miR-1-3p	intronic	sense
C20orf166	RBM39	hsa-miR-1-3p	intronic	sense
C20orf166	RBM42	hsa-miR-1-3p	intronic	sense
C20orf166	RBM47	hsa-miR-1-3p	intronic	sense
C20orf166	RCC2	hsa-miR-1-3p	intronic	sense
C20orf166	RCOR2	hsa-miR-1-3p	intronic	sense
C20orf166	REM2	hsa-miR-1-3p	intronic	sense
C20orf166	RFC2	hsa-miR-1-3p	intronic	sense
C20orf166	RFC5	hsa-miR-1-3p	intronic	sense
C20orf166	RFT1	hsa-miR-1-3p	intronic	sense
C20orf166	RGN	hsa-miR-1-3p	intronic	sense
C20orf166	RGS17	hsa-miR-1-3p	intronic	sense
C20orf166	RHOC	hsa-miR-1-3p	intronic	sense
C20orf166	RIMS2	hsa-miR-1-3p	intronic	sense
C20orf166	RIN1	hsa-miR-1-3p	intronic	sense
C20orf166	RIPK2	hsa-miR-1-3p	intronic	sense
C20orf166	RNF138	hsa-miR-1-3p	intronic	sense
C20orf166	RNF213	hsa-miR-1-3p	intronic	sense
C20orf166	RPP40	hsa-miR-1-3p	intronic	sense
C20orf166	RPRD2	hsa-miR-1-3p	intronic	sense
C20orf166	RRBP1	hsa-miR-1-3p	intronic	sense
C20orf166	RRM1	hsa-miR-1-3p	intronic	sense
C20orf166	RRP36	hsa-miR-1-3p	intronic	sense
C20orf166	RSF1	hsa-miR-1-3p	intronic	sense
C20orf166	RSRC2	hsa-miR-1-3p	intronic	sense
C20orf166	RXFP1	hsa-miR-1-3p	intronic	sense
C20orf166	S100A11	hsa-miR-1-3p	intronic	sense
C20orf166	S100A16	hsa-miR-1-3p	intronic	sense
C20orf166	S100G	hsa-miR-1-3p	intronic	sense
C20orf166	SAC3D1	hsa-miR-1-3p	intronic	sense
C20orf166	SAMD15	hsa-miR-1-3p	intronic	sense
C20orf166	SCAF11	hsa-miR-1-3p	intronic	sense
C20orf166	SCN3A	hsa-miR-1-3p	intronic	sense
C20orf166	SDC4	hsa-miR-1-3p	intronic	sense
C20orf166	SDPR	hsa-miR-1-3p	intronic	sense
C20orf166	SDR39U1	hsa-miR-1-3p	intronic	sense
C20orf166	SEC11C	hsa-miR-1-3p	intronic	sense
C20orf166	SEC16A	hsa-miR-1-3p	intronic	sense
C20orf166	SEC23IP	hsa-miR-1-3p	intronic	sense
C20orf166	SEC61A1	hsa-miR-1-3p	intronic	sense
C20orf166	SEC62	hsa-miR-1-3p	intronic	sense
C20orf166	SEMG2	hsa-miR-1-3p	intronic	sense
C20orf166	SEPT6	hsa-miR-1-3p	intronic	sense
C20orf166	SERP1	hsa-miR-1-3p	intronic	sense
C20orf166	SERPINB5	hsa-miR-1-3p	intronic	sense
C20orf166	SFI1	hsa-miR-1-3p	intronic	sense
C20orf166	SFN	hsa-miR-1-3p	intronic	sense
C20orf166	SFXN1	hsa-miR-1-3p	intronic	sense
C20orf166	SGK3	hsa-miR-1-3p	intronic	sense
C20orf166	SH2D4A	hsa-miR-1-3p	intronic	sense
C20orf166	SH3BGRL3	hsa-miR-1-3p	intronic	sense
C20orf166	SH3PXD2B	hsa-miR-1-3p	intronic	sense
C20orf166	SH3TC2	hsa-miR-1-3p	intronic	sense
C20orf166	SHE	hsa-miR-1-3p	intronic	sense
C20orf166	SIN3A	hsa-miR-1-3p	intronic	sense
C20orf166	SLBP	hsa-miR-1-3p	intronic	sense
C20orf166	SLC16A9	hsa-miR-1-3p	intronic	sense
C20orf166	SLC25A1	hsa-miR-1-3p	intronic	sense
C20orf166	SLC25A10	hsa-miR-1-3p	intronic	sense
C20orf166	SLC25A19	hsa-miR-1-3p	intronic	sense
C20orf166	SLC25A22	hsa-miR-1-3p	intronic	sense
C20orf166	SLC25A30	hsa-miR-1-3p	intronic	sense
C20orf166	SLC26A7	hsa-miR-1-3p	intronic	sense
C20orf166	SLC27A4	hsa-miR-1-3p	intronic	sense
C20orf166	SLC29A1	hsa-miR-1-3p	intronic	sense
C20orf166	SLC35A5	hsa-miR-1-3p	intronic	sense
C20orf166	SLC39A14	hsa-miR-1-3p	intronic	sense
C20orf166	SLC39A3	hsa-miR-1-3p	intronic	sense
C20orf166	SLC44A1	hsa-miR-1-3p	intronic	sense
C20orf166	SMARCA1	hsa-miR-1-3p	intronic	sense
C20orf166	SMARCA2	hsa-miR-1-3p	intronic	sense
C20orf166	SMARCB1	hsa-miR-1-3p	intronic	sense
C20orf166	SMARCC1	hsa-miR-1-3p	intronic	sense
C20orf166	SMC4	hsa-miR-1-3p	intronic	sense
C20orf166	SMEK1	hsa-miR-1-3p	intronic	sense
C20orf166	SMIM14	hsa-miR-1-3p	intronic	sense
C20orf166	SNAPIN	hsa-miR-1-3p	intronic	sense
C20orf166	SNX6	hsa-miR-1-3p	intronic	sense
C20orf166	SOX5	hsa-miR-1-3p	intronic	sense
C20orf166	SPC24	hsa-miR-1-3p	intronic	sense
C20orf166	SPERT	hsa-miR-1-3p	intronic	sense
C20orf166	SPINK1	hsa-miR-1-3p	intronic	sense
C20orf166	SPRED1	hsa-miR-1-3p	intronic	sense
C20orf166	SPRY2	hsa-miR-1-3p	intronic	sense
C20orf166	SREK1	hsa-miR-1-3p	intronic	sense
C20orf166	SRGAP1	hsa-miR-1-3p	intronic	sense
C20orf166	SRI	hsa-miR-1-3p	intronic	sense
C20orf166	SRRM1	hsa-miR-1-3p	intronic	sense
C20orf166	SRSF4	hsa-miR-1-3p	intronic	sense
C20orf166	SRSF5	hsa-miR-1-3p	intronic	sense
C20orf166	SRSF6	hsa-miR-1-3p	intronic	sense
C20orf166	SRSF7	hsa-miR-1-3p	intronic	sense
C20orf166	SRSF9	hsa-miR-1-3p	intronic	sense
C20orf166	SRXN1	hsa-miR-1-3p	intronic	sense
C20orf166	SSNA1	hsa-miR-1-3p	intronic	sense
C20orf166	SSR1	hsa-miR-1-3p	intronic	sense
C20orf166	STK24	hsa-miR-1-3p	intronic	sense
C20orf166	STXBP3	hsa-miR-1-3p	intronic	sense
C20orf166	SUCLA2	hsa-miR-1-3p	intronic	sense
C20orf166	SUGP1	hsa-miR-1-3p	intronic	sense
C20orf166	SUSD1	hsa-miR-1-3p	intronic	sense
C20orf166	SYMPK	hsa-miR-1-3p	intronic	sense
C20orf166	SYNE1	hsa-miR-1-3p	intronic	sense
C20orf166	SYNE2	hsa-miR-1-3p	intronic	sense
C20orf166	SYNPO2L	hsa-miR-1-3p	intronic	sense
C20orf166	SYPL1	hsa-miR-1-3p	intronic	sense
C20orf166	SYTL2	hsa-miR-1-3p	intronic	sense
C20orf166	TAGLN2	hsa-miR-1-3p	intronic	sense
C20orf166	TAT	hsa-miR-1-3p	intronic	sense
C20orf166	TBC1D9	hsa-miR-1-3p	intronic	sense
C20orf166	TBCD	hsa-miR-1-3p	intronic	sense
C20orf166	TDP1	hsa-miR-1-3p	intronic	sense
C20orf166	TELO2	hsa-miR-1-3p	intronic	sense
C20orf166	THAP2	hsa-miR-1-3p	intronic	sense
C20orf166	THBS1	hsa-miR-1-3p	intronic	sense
C20orf166	THY1	hsa-miR-1-3p	intronic	sense
C20orf166	TIGD4	hsa-miR-1-3p	intronic	sense
C20orf166	TIMP3	hsa-miR-1-3p	intronic	sense
C20orf166	TKT	hsa-miR-1-3p	intronic	sense
C20orf166	TLR4	hsa-miR-1-3p	intronic	sense
C20orf166	TM4SF1	hsa-miR-1-3p	intronic	sense
C20orf166	TMCC1	hsa-miR-1-3p	intronic	sense
C20orf166	TMEM106C	hsa-miR-1-3p	intronic	sense
C20orf166	TMEM68	hsa-miR-1-3p	intronic	sense
C20orf166	TMEM87A	hsa-miR-1-3p	intronic	sense
C20orf166	TMOD3	hsa-miR-1-3p	intronic	sense
C20orf166	TMSB4X	hsa-miR-1-3p	intronic	sense
C20orf166	TMX1	hsa-miR-1-3p	intronic	sense
C20orf166	TNKS1BP1	hsa-miR-1-3p	intronic	sense
C20orf166	TPD52L2	hsa-miR-1-3p	intronic	sense
C20orf166	TPM1	hsa-miR-1-3p	intronic	sense
C20orf166	TPM2	hsa-miR-1-3p	intronic	sense
C20orf166	TPM3	hsa-miR-1-3p	intronic	sense
C20orf166	TPM4	hsa-miR-1-3p	intronic	sense
C20orf166	TPSD1	hsa-miR-1-3p	intronic	sense
C20orf166	TRA2B	hsa-miR-1-3p	intronic	sense
C20orf166	TRAPPC3	hsa-miR-1-3p	intronic	sense
C20orf166	TRIM2	hsa-miR-1-3p	intronic	sense
C20orf166	TRIM24	hsa-miR-1-3p	intronic	sense
C20orf166	TRIM26	hsa-miR-1-3p	intronic	sense
C20orf166	TRIM9	hsa-miR-1-3p	intronic	sense
C20orf166	TROVE2	hsa-miR-1-3p	intronic	sense
C20orf166	TRPA1	hsa-miR-1-3p	intronic	sense
C20orf166	TRPM4	hsa-miR-1-3p	intronic	sense
C20orf166	TRPM6	hsa-miR-1-3p	intronic	sense
C20orf166	TRPS1	hsa-miR-1-3p	intronic	sense
C20orf166	TSHR	hsa-miR-1-3p	intronic	sense
C20orf166	TSPAN19	hsa-miR-1-3p	intronic	sense
C20orf166	TSPAN4	hsa-miR-1-3p	intronic	sense
C20orf166	TTC17	hsa-miR-1-3p	intronic	sense
C20orf166	TTC37	hsa-miR-1-3p	intronic	sense
C20orf166	TUBB2B	hsa-miR-1-3p	intronic	sense
C20orf166	TWF1	hsa-miR-1-3p	intronic	sense
C20orf166	UBA6	hsa-miR-1-3p	intronic	sense
C20orf166	UBAC2	hsa-miR-1-3p	intronic	sense
C20orf166	UBE2I	hsa-miR-1-3p	intronic	sense
C20orf166	UBR5	hsa-miR-1-3p	intronic	sense
C20orf166	UBTF	hsa-miR-1-3p	intronic	sense
C20orf166	UGGT1	hsa-miR-1-3p	intronic	sense
C20orf166	UGGT2	hsa-miR-1-3p	intronic	sense
C20orf166	UGT8	hsa-miR-1-3p	intronic	sense
C20orf166	UHMK1	hsa-miR-1-3p	intronic	sense
C20orf166	UNC119B	hsa-miR-1-3p	intronic	sense
C20orf166	UNC13D	hsa-miR-1-3p	intronic	sense
C20orf166	UNC45A	hsa-miR-1-3p	intronic	sense
C20orf166	UNC93B1	hsa-miR-1-3p	intronic	sense
C20orf166	USP33	hsa-miR-1-3p	intronic	sense
C20orf166	UST	hsa-miR-1-3p	intronic	sense
C20orf166	UTRN	hsa-miR-1-3p	intronic	sense
C20orf166	VAMP7	hsa-miR-1-3p	intronic	sense
C20orf166	VASP	hsa-miR-1-3p	intronic	sense
C20orf166	VMP1	hsa-miR-1-3p	intronic	sense
C20orf166	VPS53	hsa-miR-1-3p	intronic	sense
C20orf166	WASF2	hsa-miR-1-3p	intronic	sense
C20orf166	WDFY1	hsa-miR-1-3p	intronic	sense
C20orf166	WDR11	hsa-miR-1-3p	intronic	sense
C20orf166	WDR33	hsa-miR-1-3p	intronic	sense
C20orf166	WEE1	hsa-miR-1-3p	intronic	sense
C20orf166	WLS	hsa-miR-1-3p	intronic	sense
C20orf166	XPNPEP3	hsa-miR-1-3p	intronic	sense
C20orf166	XPO6	hsa-miR-1-3p	intronic	sense
C20orf166	XPOT	hsa-miR-1-3p	intronic	sense
C20orf166	YTHDC1	hsa-miR-1-3p	intronic	sense
C20orf166	YTHDF2	hsa-miR-1-3p	intronic	sense
C20orf166	YWHAQ	hsa-miR-1-3p	intronic	sense
C20orf166	YWHAZ	hsa-miR-1-3p	intronic	sense
C20orf166	ZBTB6	hsa-miR-1-3p	intronic	sense
C20orf166	ZBTB9	hsa-miR-1-3p	intronic	sense
C20orf166	ZC3H11A	hsa-miR-1-3p	intronic	sense
C20orf166	ZNF207	hsa-miR-1-3p	intronic	sense
C20orf166	ZNF264	hsa-miR-1-3p	intronic	sense
C20orf166	ZNF280C	hsa-miR-1-3p	intronic	sense
C20orf166	ZNF326	hsa-miR-1-3p	intronic	sense
C20orf166	ZNF561	hsa-miR-1-3p	intronic	sense
C20orf166	ZNF568	hsa-miR-1-3p	intronic	sense
C20orf166	ZNF579	hsa-miR-1-3p	intronic	sense
C20orf166	ZNF622	hsa-miR-1-3p	intronic	sense
C20orf166	ZNF638	hsa-miR-1-3p	intronic	sense
C22orf25	ADCY9	hsa-miR-185-3p	intronic	sense
C22orf25	ASB6	hsa-miR-185-3p	intronic	sense
C22orf25	HMGA1	hsa-miR-185-3p	intronic	sense
C22orf25	HSP90AB1	hsa-miR-185-3p	intronic	sense
C22orf25	IDS	hsa-miR-185-3p	intronic	sense
C22orf25	MAPK1	hsa-miR-185-3p	intronic	sense
C22orf25	MKNK2	hsa-miR-185-3p	intronic	sense
C22orf25	PALM2-AKAP2	hsa-miR-185-3p	intronic	sense
C22orf25	RAB5B	hsa-miR-185-3p	intronic	sense
C22orf25	SCAF4	hsa-miR-185-3p	intronic	sense
C22orf25	SOX4	hsa-miR-185-3p	intronic	sense
C22orf25	TET3	hsa-miR-185-3p	intronic	sense
C22orf25	TFPI	hsa-miR-185-3p	intronic	sense
C22orf25	TMEM109	hsa-miR-185-3p	intronic	sense
C22orf25	TRIP10	hsa-miR-185-3p	intronic	sense
C22orf25	U2SURP	hsa-miR-185-3p	intronic	sense
C22orf25	AFF2	hsa-miR-185-5p	intronic	sense
C22orf25	AGO1	hsa-miR-185-5p	intronic	sense
C22orf25	AHCYL2	hsa-miR-185-5p	intronic	sense
C22orf25	AMOTL2	hsa-miR-185-5p	intronic	sense
C22orf25	AP3M1	hsa-miR-185-5p	intronic	sense
C22orf25	ARID1A	hsa-miR-185-5p	intronic	sense
C22orf25	ASH1L	hsa-miR-185-5p	intronic	sense
C22orf25	BACH1	hsa-miR-185-5p	intronic	sense
C22orf25	BTG2	hsa-miR-185-5p	intronic	sense
C22orf25	CANX	hsa-miR-185-5p	intronic	sense
C22orf25	CAPZB	hsa-miR-185-5p	intronic	sense
C22orf25	CCND2	hsa-miR-185-5p	intronic	sense
C22orf25	CDC42	hsa-miR-185-5p	intronic	sense
C22orf25	COPB1	hsa-miR-185-5p	intronic	sense
C22orf25	CREB3L2	hsa-miR-185-5p	intronic	sense
C22orf25	CSNK1E	hsa-miR-185-5p	intronic	sense
C22orf25	DCUN1D3	hsa-miR-185-5p	intronic	sense
C22orf25	DNAJC8	hsa-miR-185-5p	intronic	sense
C22orf25	EEF2	hsa-miR-185-5p	intronic	sense
C22orf25	EFNA1	hsa-miR-185-5p	intronic	sense
C22orf25	ELOVL1	hsa-miR-185-5p	intronic	sense
C22orf25	EMC10	hsa-miR-185-5p	intronic	sense
C22orf25	ENPP5	hsa-miR-185-5p	intronic	sense
C22orf25	EPAS1	hsa-miR-185-5p	intronic	sense
C22orf25	FAM103A1	hsa-miR-185-5p	intronic	sense
C22orf25	GFPT1	hsa-miR-185-5p	intronic	sense
C22orf25	HMGA2	hsa-miR-185-5p	intronic	sense
C22orf25	IGFBP5	hsa-miR-185-5p	intronic	sense
C22orf25	LDHB	hsa-miR-185-5p	intronic	sense
C22orf25	LENG8	hsa-miR-185-5p	intronic	sense
C22orf25	LUZP1	hsa-miR-185-5p	intronic	sense
C22orf25	MATR3	hsa-miR-185-5p	intronic	sense
C22orf25	MDM2	hsa-miR-185-5p	intronic	sense
C22orf25	MRPL34	hsa-miR-185-5p	intronic	sense
C22orf25	NACC1	hsa-miR-185-5p	intronic	sense
C22orf25	NFATC3	hsa-miR-185-5p	intronic	sense
C22orf25	NFE2L1	hsa-miR-185-5p	intronic	sense
C22orf25	NTRK3	hsa-miR-185-5p	intronic	sense
C22orf25	PHACTR2	hsa-miR-185-5p	intronic	sense
C22orf25	PLAGL2	hsa-miR-185-5p	intronic	sense
C22orf25	POGK	hsa-miR-185-5p	intronic	sense
C22orf25	PPAP2B	hsa-miR-185-5p	intronic	sense
C22orf25	PPP2R1B	hsa-miR-185-5p	intronic	sense
C22orf25	PSME3	hsa-miR-185-5p	intronic	sense
C22orf25	RAB1B	hsa-miR-185-5p	intronic	sense
C22orf25	RAPH1	hsa-miR-185-5p	intronic	sense
C22orf25	RHOA	hsa-miR-185-5p	intronic	sense
C22orf25	SBK1	hsa-miR-185-5p	intronic	sense
C22orf25	SCARB1	hsa-miR-185-5p	intronic	sense
C22orf25	SCD	hsa-miR-185-5p	intronic	sense
C22orf25	SET	hsa-miR-185-5p	intronic	sense
C22orf25	SLC30A7	hsa-miR-185-5p	intronic	sense
C22orf25	SLC31A1	hsa-miR-185-5p	intronic	sense
C22orf25	SMG6	hsa-miR-185-5p	intronic	sense
C22orf25	SPATA2	hsa-miR-185-5p	intronic	sense
C22orf25	STX6	hsa-miR-185-5p	intronic	sense
C22orf25	TAGLN2	hsa-miR-185-5p	intronic	sense
C22orf25	TAOK1	hsa-miR-185-5p	intronic	sense
C22orf25	TLE3	hsa-miR-185-5p	intronic	sense
C22orf25	TM9SF1	hsa-miR-185-5p	intronic	sense
C22orf25	TMEM109	hsa-miR-185-5p	intronic	sense
C22orf25	TMEM189-UBE2V1	hsa-miR-185-5p	intronic	sense
C22orf25	TRRAP	hsa-miR-185-5p	intronic	sense
C22orf25	UBA52	hsa-miR-185-5p	intronic	sense
C22orf25	VEGFA	hsa-miR-185-5p	intronic	sense
C22orf25	ZFYVE27	hsa-miR-185-5p	intronic	sense
C22orf25	ZNF444	hsa-miR-185-5p	intronic	sense
C3orf52	AZIN1	hsa-miR-567	intronic	sense
C3orf52	SPSB1	hsa-miR-567	intronic	sense
C7orf50	ATP5B	hsa-miR-339-3p	intronic	sense
C7orf50	ADRBK2	hsa-miR-339-5p	intronic	sense
C7orf50	BCL2L11	hsa-miR-339-5p	intronic	sense
C7orf50	BLCAP	hsa-miR-339-5p	intronic	sense
C7orf50	BTG2	hsa-miR-339-5p	intronic	sense
C7orf50	EEF1A1	hsa-miR-339-5p	intronic	sense
C7orf50	HNRNPA1	hsa-miR-339-5p	intronic	sense
C7orf50	HNRNPF	hsa-miR-339-5p	intronic	sense
C7orf50	KCTD2	hsa-miR-339-5p	intronic	sense
C7orf50	KIF6	hsa-miR-339-5p	intronic	sense
C7orf50	PARP1	hsa-miR-339-5p	intronic	sense
C7orf50	PTP4A1	hsa-miR-339-5p	intronic	sense
C7orf50	SOX11	hsa-miR-339-5p	intronic	sense
C7orf50	SUCLG1	hsa-miR-339-5p	intronic	sense
C7orf50	SUPT16H	hsa-miR-339-5p	intronic	sense
C7orf50	TTYH3	hsa-miR-339-5p	intronic	sense
C7orf50	WDR13	hsa-miR-339-5p	intronic	sense
C7orf50	ZNF445	hsa-miR-339-5p	intronic	sense
C7orf50	ZNF460	hsa-miR-339-5p	intronic	sense
C9orf3	CBX6	hsa-miR-2278	intronic	sense
C9orf3	KLHL15	hsa-miR-2278	intronic	sense
C9orf3	LEPRE1	hsa-miR-2278	intronic	sense
C9orf3	MSL1	hsa-miR-2278	intronic	sense
C9orf3	NRAS	hsa-miR-2278	intronic	sense
C9orf3	PPIL1	hsa-miR-2278	intronic	sense
C9orf3	SIAH2	hsa-miR-2278	intronic	sense
C9orf3	ACAT1	hsa-miR-23b-3p	intronic	sense
C9orf3	ADD3	hsa-miR-23b-3p	intronic	sense
C9orf3	AKAP11	hsa-miR-23b-3p	intronic	sense
C9orf3	AMOTL1	hsa-miR-23b-3p	intronic	sense
C9orf3	AP4B1	hsa-miR-23b-3p	intronic	sense
C9orf3	ARFIP1	hsa-miR-23b-3p	intronic	sense
C9orf3	ATF7IP	hsa-miR-23b-3p	intronic	sense
C9orf3	ATXN7L3B	hsa-miR-23b-3p	intronic	sense
C9orf3	C11orf68	hsa-miR-23b-3p	intronic	sense
C9orf3	C8orf58	hsa-miR-23b-3p	intronic	sense
C9orf3	CA2	hsa-miR-23b-3p	intronic	sense
C9orf3	CDC20	hsa-miR-23b-3p	intronic	sense
C9orf3	CDC73	hsa-miR-23b-3p	intronic	sense
C9orf3	CELF1	hsa-miR-23b-3p	intronic	sense
C9orf3	CHUK	hsa-miR-23b-3p	intronic	sense
C9orf3	CLTA	hsa-miR-23b-3p	intronic	sense
C9orf3	CLUAP1	hsa-miR-23b-3p	intronic	sense
C9orf3	CNN2	hsa-miR-23b-3p	intronic	sense
C9orf3	CRKL	hsa-miR-23b-3p	intronic	sense
C9orf3	DCP2	hsa-miR-23b-3p	intronic	sense
C9orf3	DDX47	hsa-miR-23b-3p	intronic	sense
C9orf3	DNMBP	hsa-miR-23b-3p	intronic	sense
C9orf3	EEF1A1	hsa-miR-23b-3p	intronic	sense
C9orf3	ERBB2IP	hsa-miR-23b-3p	intronic	sense
C9orf3	ETNK1	hsa-miR-23b-3p	intronic	sense
C9orf3	FAM222B	hsa-miR-23b-3p	intronic	sense
C9orf3	FBN2	hsa-miR-23b-3p	intronic	sense
C9orf3	FUT4	hsa-miR-23b-3p	intronic	sense
C9orf3	GHITM	hsa-miR-23b-3p	intronic	sense
C9orf3	GNS	hsa-miR-23b-3p	intronic	sense
C9orf3	HIF1AN	hsa-miR-23b-3p	intronic	sense
C9orf3	HMGA2	hsa-miR-23b-3p	intronic	sense
C9orf3	HMGB2	hsa-miR-23b-3p	intronic	sense
C9orf3	HMGCS1	hsa-miR-23b-3p	intronic	sense
C9orf3	ITFG1	hsa-miR-23b-3p	intronic	sense
C9orf3	JAK1	hsa-miR-23b-3p	intronic	sense
C9orf3	KANSL1	hsa-miR-23b-3p	intronic	sense
C9orf3	KLF10	hsa-miR-23b-3p	intronic	sense
C9orf3	LASP1	hsa-miR-23b-3p	intronic	sense
C9orf3	LBR	hsa-miR-23b-3p	intronic	sense
C9orf3	LMNB1	hsa-miR-23b-3p	intronic	sense
C9orf3	MAP1B	hsa-miR-23b-3p	intronic	sense
C9orf3	MAP4	hsa-miR-23b-3p	intronic	sense
C9orf3	MARCKS	hsa-miR-23b-3p	intronic	sense
C9orf3	MCFD2	hsa-miR-23b-3p	intronic	sense
C9orf3	MED13L	hsa-miR-23b-3p	intronic	sense
C9orf3	MED4	hsa-miR-23b-3p	intronic	sense
C9orf3	MET	hsa-miR-23b-3p	intronic	sense
C9orf3	MLLT6	hsa-miR-23b-3p	intronic	sense
C9orf3	MSH6	hsa-miR-23b-3p	intronic	sense
C9orf3	NACC1	hsa-miR-23b-3p	intronic	sense
C9orf3	NHP2L1	hsa-miR-23b-3p	intronic	sense
C9orf3	NOL11	hsa-miR-23b-3p	intronic	sense
C9orf3	NOTCH1	hsa-miR-23b-3p	intronic	sense
C9orf3	NOTCH2	hsa-miR-23b-3p	intronic	sense
C9orf3	NUFIP2	hsa-miR-23b-3p	intronic	sense
C9orf3	PCMTD2	hsa-miR-23b-3p	intronic	sense
C9orf3	PDIA6	hsa-miR-23b-3p	intronic	sense
C9orf3	PHF10	hsa-miR-23b-3p	intronic	sense
C9orf3	PNRC2	hsa-miR-23b-3p	intronic	sense
C9orf3	POM121C	hsa-miR-23b-3p	intronic	sense
C9orf3	PPARGC1B	hsa-miR-23b-3p	intronic	sense
C9orf3	PPM1A	hsa-miR-23b-3p	intronic	sense
C9orf3	PPP1CB	hsa-miR-23b-3p	intronic	sense
C9orf3	PRKACB	hsa-miR-23b-3p	intronic	sense
C9orf3	PRR14L	hsa-miR-23b-3p	intronic	sense
C9orf3	PSAP	hsa-miR-23b-3p	intronic	sense
C9orf3	PTEN	hsa-miR-23b-3p	intronic	sense
C9orf3	QSER1	hsa-miR-23b-3p	intronic	sense
C9orf3	RAB5B	hsa-miR-23b-3p	intronic	sense
C9orf3	RB1	hsa-miR-23b-3p	intronic	sense
C9orf3	RBPMS2	hsa-miR-23b-3p	intronic	sense
C9orf3	RMND5A	hsa-miR-23b-3p	intronic	sense
C9orf3	RNF38	hsa-miR-23b-3p	intronic	sense
C9orf3	RPL19	hsa-miR-23b-3p	intronic	sense
C9orf3	RPL7L1	hsa-miR-23b-3p	intronic	sense
C9orf3	RPRD2	hsa-miR-23b-3p	intronic	sense
C9orf3	SDHD	hsa-miR-23b-3p	intronic	sense
C9orf3	SEMA6D	hsa-miR-23b-3p	intronic	sense
C9orf3	SESN2	hsa-miR-23b-3p	intronic	sense
C9orf3	SLC9A6	hsa-miR-23b-3p	intronic	sense
C9orf3	SNRPC	hsa-miR-23b-3p	intronic	sense
C9orf3	STARD7	hsa-miR-23b-3p	intronic	sense
C9orf3	STAT5B	hsa-miR-23b-3p	intronic	sense
C9orf3	TAB2	hsa-miR-23b-3p	intronic	sense
C9orf3	TAB3	hsa-miR-23b-3p	intronic	sense
C9orf3	TCP1	hsa-miR-23b-3p	intronic	sense
C9orf3	TMEM170A	hsa-miR-23b-3p	intronic	sense
C9orf3	TNFAIP3	hsa-miR-23b-3p	intronic	sense
C9orf3	TNPO1	hsa-miR-23b-3p	intronic	sense
C9orf3	TNRC6A	hsa-miR-23b-3p	intronic	sense
C9orf3	TNRC6B	hsa-miR-23b-3p	intronic	sense
C9orf3	TOR1AIP1	hsa-miR-23b-3p	intronic	sense
C9orf3	TRIM59	hsa-miR-23b-3p	intronic	sense
C9orf3	TSNAX	hsa-miR-23b-3p	intronic	sense
C9orf3	TSR1	hsa-miR-23b-3p	intronic	sense
C9orf3	USP31	hsa-miR-23b-3p	intronic	sense
C9orf3	USP5	hsa-miR-23b-3p	intronic	sense
C9orf3	VHL	hsa-miR-23b-3p	intronic	sense
C9orf3	WEE1	hsa-miR-23b-3p	intronic	sense
C9orf3	XPO1	hsa-miR-23b-3p	intronic	sense
C9orf3	ZCCHC2	hsa-miR-23b-3p	intronic	sense
C9orf3	ZIC5	hsa-miR-23b-3p	intronic	sense
C9orf3	ZMYM2	hsa-miR-23b-3p	intronic	sense
C9orf3	ZNF117	hsa-miR-23b-3p	intronic	sense
C9orf3	ZNF138	hsa-miR-23b-3p	intronic	sense
C9orf3	ZNF208	hsa-miR-23b-3p	intronic	sense
C9orf3	ZNF253	hsa-miR-23b-3p	intronic	sense
C9orf3	ZNF257	hsa-miR-23b-3p	intronic	sense
C9orf3	ZNF267	hsa-miR-23b-3p	intronic	sense
C9orf3	ZNF268	hsa-miR-23b-3p	intronic	sense
C9orf3	ZNF273	hsa-miR-23b-3p	intronic	sense
C9orf3	ZNF275	hsa-miR-23b-3p	intronic	sense
C9orf3	ZNF281	hsa-miR-23b-3p	intronic	sense
C9orf3	ZNF319	hsa-miR-23b-3p	intronic	sense
C9orf3	ZNF550	hsa-miR-23b-3p	intronic	sense
C9orf3	ZNF669	hsa-miR-23b-3p	intronic	sense
C9orf3	ZNF682	hsa-miR-23b-3p	intronic	sense
C9orf3	CHD4	hsa-miR-23b-5p	intronic	sense
C9orf3	E2F2	hsa-miR-23b-5p	intronic	sense
C9orf3	GSR	hsa-miR-23b-5p	intronic	sense
C9orf3	SAR1A	hsa-miR-23b-5p	intronic	sense
C9orf3	SKI	hsa-miR-23b-5p	intronic	sense
C9orf3	SLC1A5	hsa-miR-23b-5p	intronic	sense
C9orf3	SMIM15	hsa-miR-23b-5p	intronic	sense
C9orf3	SPEN	hsa-miR-23b-5p	intronic	sense
C9orf3	AAK1	hsa-miR-24-3p	intronic	sense
C9orf3	AAMP	hsa-miR-24-3p	intronic	sense
C9orf3	ABCB10	hsa-miR-24-3p	intronic	sense
C9orf3	ABCE1	hsa-miR-24-3p	intronic	sense
C9orf3	ABHD2	hsa-miR-24-3p	intronic	sense
C9orf3	ACAA2	hsa-miR-24-3p	intronic	sense
C9orf3	ACACA	hsa-miR-24-3p	intronic	sense
C9orf3	ACD	hsa-miR-24-3p	intronic	sense
C9orf3	ACTL6A	hsa-miR-24-3p	intronic	sense
C9orf3	ACVR1B	hsa-miR-24-3p	intronic	sense
C9orf3	ADD1	hsa-miR-24-3p	intronic	sense
C9orf3	ADD3	hsa-miR-24-3p	intronic	sense
C9orf3	ADPGK	hsa-miR-24-3p	intronic	sense
C9orf3	ADRM1	hsa-miR-24-3p	intronic	sense
C9orf3	AEN	hsa-miR-24-3p	intronic	sense
C9orf3	AGO3	hsa-miR-24-3p	intronic	sense
C9orf3	AGPAT3	hsa-miR-24-3p	intronic	sense
C9orf3	AK3	hsa-miR-24-3p	intronic	sense
C9orf3	AKAP7	hsa-miR-24-3p	intronic	sense
C9orf3	ALDH5A1	hsa-miR-24-3p	intronic	sense
C9orf3	ALG1	hsa-miR-24-3p	intronic	sense
C9orf3	ALG5	hsa-miR-24-3p	intronic	sense
C9orf3	AMOTL2	hsa-miR-24-3p	intronic	sense
C9orf3	ANPEP	hsa-miR-24-3p	intronic	sense
C9orf3	ARHGAP19	hsa-miR-24-3p	intronic	sense
C9orf3	ARHGEF18	hsa-miR-24-3p	intronic	sense
C9orf3	ARHGEF7	hsa-miR-24-3p	intronic	sense
C9orf3	ARL1	hsa-miR-24-3p	intronic	sense
C9orf3	ATAD3A	hsa-miR-24-3p	intronic	sense
C9orf3	AUNIP	hsa-miR-24-3p	intronic	sense
C9orf3	AURKB	hsa-miR-24-3p	intronic	sense
C9orf3	AVL9	hsa-miR-24-3p	intronic	sense
C9orf3	BCL2L11	hsa-miR-24-3p	intronic	sense
C9orf3	BCL2L12	hsa-miR-24-3p	intronic	sense
C9orf3	BCL2L2	hsa-miR-24-3p	intronic	sense
C9orf3	BCL7A	hsa-miR-24-3p	intronic	sense
C9orf3	BEX1	hsa-miR-24-3p	intronic	sense
C9orf3	BRCA1	hsa-miR-24-3p	intronic	sense
C9orf3	BTBD3	hsa-miR-24-3p	intronic	sense
C9orf3	BZW1	hsa-miR-24-3p	intronic	sense
C9orf3	C15orf39	hsa-miR-24-3p	intronic	sense
C9orf3	C17orf49	hsa-miR-24-3p	intronic	sense
C9orf3	C1orf106	hsa-miR-24-3p	intronic	sense
C9orf3	C8orf33	hsa-miR-24-3p	intronic	sense
C9orf3	CARD10	hsa-miR-24-3p	intronic	sense
C9orf3	CCAR1	hsa-miR-24-3p	intronic	sense
C9orf3	CCDC117	hsa-miR-24-3p	intronic	sense
C9orf3	CCDC58	hsa-miR-24-3p	intronic	sense
C9orf3	CCDC59	hsa-miR-24-3p	intronic	sense
C9orf3	CCL2	hsa-miR-24-3p	intronic	sense
C9orf3	CCNA2	hsa-miR-24-3p	intronic	sense
C9orf3	CCNB1	hsa-miR-24-3p	intronic	sense
C9orf3	CCNG1	hsa-miR-24-3p	intronic	sense
C9orf3	CD34	hsa-miR-24-3p	intronic	sense
C9orf3	CDCA7	hsa-miR-24-3p	intronic	sense
C9orf3	CDK1	hsa-miR-24-3p	intronic	sense
C9orf3	CDK4	hsa-miR-24-3p	intronic	sense
C9orf3	CDKN1B	hsa-miR-24-3p	intronic	sense
C9orf3	CDKN2A	hsa-miR-24-3p	intronic	sense
C9orf3	CHD8	hsa-miR-24-3p	intronic	sense
C9orf3	CHEK1	hsa-miR-24-3p	intronic	sense
C9orf3	CHFR	hsa-miR-24-3p	intronic	sense
C9orf3	CIRBP	hsa-miR-24-3p	intronic	sense
C9orf3	CMTM3	hsa-miR-24-3p	intronic	sense
C9orf3	CMTM4	hsa-miR-24-3p	intronic	sense
C9orf3	CNDP2	hsa-miR-24-3p	intronic	sense
C9orf3	COMMD9	hsa-miR-24-3p	intronic	sense
C9orf3	COPS7A	hsa-miR-24-3p	intronic	sense
C9orf3	CPT1A	hsa-miR-24-3p	intronic	sense
C9orf3	CRTAP	hsa-miR-24-3p	intronic	sense
C9orf3	CRY2	hsa-miR-24-3p	intronic	sense
C9orf3	CSK	hsa-miR-24-3p	intronic	sense
C9orf3	CSTF3	hsa-miR-24-3p	intronic	sense
C9orf3	CTCF	hsa-miR-24-3p	intronic	sense
C9orf3	CTDSP1	hsa-miR-24-3p	intronic	sense
C9orf3	CTDSP2	hsa-miR-24-3p	intronic	sense
C9orf3	CWC27	hsa-miR-24-3p	intronic	sense
C9orf3	CYP20A1	hsa-miR-24-3p	intronic	sense
C9orf3	DCAF10	hsa-miR-24-3p	intronic	sense
C9orf3	DCAF4	hsa-miR-24-3p	intronic	sense
C9orf3	DCAF7	hsa-miR-24-3p	intronic	sense
C9orf3	DCP2	hsa-miR-24-3p	intronic	sense
C9orf3	DDHD2	hsa-miR-24-3p	intronic	sense
C9orf3	DEDD	hsa-miR-24-3p	intronic	sense
C9orf3	DHCR24	hsa-miR-24-3p	intronic	sense
C9orf3	DHFRP1	hsa-miR-24-3p	intronic	sense
C9orf3	DNAJB12	hsa-miR-24-3p	intronic	sense
C9orf3	DSC2	hsa-miR-24-3p	intronic	sense
C9orf3	DTL	hsa-miR-24-3p	intronic	sense
C9orf3	DUS1L	hsa-miR-24-3p	intronic	sense
C9orf3	DYRK2	hsa-miR-24-3p	intronic	sense
C9orf3	E2F1	hsa-miR-24-3p	intronic	sense
C9orf3	E2F2	hsa-miR-24-3p	intronic	sense
C9orf3	E2F3	hsa-miR-24-3p	intronic	sense
C9orf3	EEF1A1	hsa-miR-24-3p	intronic	sense
C9orf3	EHD2	hsa-miR-24-3p	intronic	sense
C9orf3	EIF2S3	hsa-miR-24-3p	intronic	sense
C9orf3	EIF4G3	hsa-miR-24-3p	intronic	sense
C9orf3	EIF4H	hsa-miR-24-3p	intronic	sense
C9orf3	EMP2	hsa-miR-24-3p	intronic	sense
C9orf3	ERBB3	hsa-miR-24-3p	intronic	sense
C9orf3	EXOSC8	hsa-miR-24-3p	intronic	sense
C9orf3	FAH	hsa-miR-24-3p	intronic	sense
C9orf3	FBLIM1	hsa-miR-24-3p	intronic	sense
C9orf3	FBXO34	hsa-miR-24-3p	intronic	sense
C9orf3	FEN1	hsa-miR-24-3p	intronic	sense
C9orf3	FGFR3	hsa-miR-24-3p	intronic	sense
C9orf3	FKBP1B	hsa-miR-24-3p	intronic	sense
C9orf3	FNTB	hsa-miR-24-3p	intronic	sense
C9orf3	FOXQ1	hsa-miR-24-3p	intronic	sense
C9orf3	FURIN	hsa-miR-24-3p	intronic	sense
C9orf3	FZD4	hsa-miR-24-3p	intronic	sense
C9orf3	FZD5	hsa-miR-24-3p	intronic	sense
C9orf3	GBA2	hsa-miR-24-3p	intronic	sense
C9orf3	GBAS	hsa-miR-24-3p	intronic	sense
C9orf3	GGA2	hsa-miR-24-3p	intronic	sense
C9orf3	GIGYF1	hsa-miR-24-3p	intronic	sense
C9orf3	GLYR1	hsa-miR-24-3p	intronic	sense
C9orf3	GMFB	hsa-miR-24-3p	intronic	sense
C9orf3	GMPS	hsa-miR-24-3p	intronic	sense
C9orf3	GNPAT	hsa-miR-24-3p	intronic	sense
C9orf3	GRINA	hsa-miR-24-3p	intronic	sense
C9orf3	GTF2E1	hsa-miR-24-3p	intronic	sense
C9orf3	GTF3C2	hsa-miR-24-3p	intronic	sense
C9orf3	GUCD1	hsa-miR-24-3p	intronic	sense
[truncated: 16,149 more rows]

## Sheet: F-network core formal descr.
Host Gene	Targeted Gene	miRNA	Intronic / Exonic	Sense / Antisense
ABCF1	HUWE1	hsa-miR-877-3p	intronic	sense
CKAP5	TMEM245	hsa-miR-5582-3p	intronic	sense
CTDSP1	PANK3	hsa-miR-26b-5p	intronic	sense
CTDSP1	SMC4	hsa-miR-26b-5p	intronic	sense
CTDSP1	MAP2K4	hsa-miR-26b-5p	intronic	sense
EIF4H	HNRNPK	hsa-miR-590-3p	intronic	sense
FASTKD2	PANK1	hsa-miR-3130-3p	intronic	antisense
FASTKD2	PANK1	hsa-miR-3130-3p	intronic	sense
HNRNPK	PDE4D	hsa-miR-7-5p	intronic	sense
HNRNPK	CTDSP1	hsa-miR-7-5p	intronic	sense
HUWE1	NR6A1	hsa-let-7f-5p	intronic	sense
HUWE1	NR6A1	hsa-miR-98-5p	intronic	sense
HUWE1	ABCF1	hsa-miR-98-5p	intronic	sense
MAP2K4	NDE1	hsa-miR-744-5p	intronic	sense
MCM7	PANK3	hsa-miR-106b-5p	intronic	sense
MCM7	PANK3	hsa-miR-93-5p	intronic	sense
MCM7	TMEM245	hsa-miR-106b-5p	intronic	sense
MCM7	TMEM245	hsa-miR-93-3p	intronic	sense
MCM7	TMEM245	hsa-miR-93-5p	intronic	sense
MCM7	EIF4H	hsa-miR-93-3p	intronic	sense
MCM7	MAP2K4	hsa-miR-25-3p	intronic	sense
MCM7	NDE1	hsa-miR-25-3p	intronic	sense
MIB1	MCM7	hsa-miR-1-3p	intronic	antisense
MIB1	SMC4	hsa-miR-1-3p	intronic	antisense
NDE1	MCM7	hsa-miR-484	exonic	sense
NFYC	MIB1	hsa-miR-30c-5p	intronic	sense
NFYC	MIB1	hsa-miR-30e-5p	intronic	sense
NR6A1	HUWE1	hsa-miR-181b-5p	intronic	antisense
PANK1	MCM7	hsa-miR-107	intronic	sense
PANK3	CKAP5	hsa-miR-103a-3p	intronic	sense
PANK3	MCM7	hsa-miR-103a-3p	intronic	sense
PANK3	MIB1	hsa-miR-103a-3p	intronic	sense
PANK3	PDE4D	hsa-miR-103a-3p	intronic	sense
PDE4D	SREBF2	hsa-miR-582-5p	intronic	sense
RCL1	PANK1	hsa-miR-101-3p	intronic	sense
SMC4	RCL1	hsa-miR-16-5p	intronic	sense
SMC4	CKAP5	hsa-miR-16-5p	intronic	sense
SMC4	MIB1	hsa-miR-15b-5p	intronic	sense
SMC4	MIB1	hsa-miR-16-5p	intronic	sense
SMC4	PDE4D	hsa-miR-15b-5p	intronic	sense
SMC4	PDE4D	hsa-miR-16-5p	intronic	sense
SMC4	TMEM245	hsa-miR-15b-5p	intronic	sense
SMC4	TMEM245	hsa-miR-16-5p	intronic	sense
SMC4	FASTKD2	hsa-miR-16-5p	intronic	sense
SMC4	ZRANB2	hsa-miR-16-5p	intronic	sense
SREBF2	NFYC	hsa-miR-33a-5p	intronic	sense
TMEM245	MAP2K4	hsa-miR-32-5p	intronic	sense
ZRANB2	PANK3	hsa-miR-186-5p	intronic	sense
ZRANB2	CKAP5	hsa-miR-186-5p	intronic	sense

## Sheet: IS-network core formal descr.
Host Gene	Targeted Gene	miRNA	Intronic / Exonic	Sense / Antisense
ABCF1	HUWE1	hsa-miR-877-3p	intronic	sense
CTDSP1	PANK3	hsa-miR-26b-5p	intronic	sense
CTDSP1	SMC4	hsa-miR-26b-5p	intronic	sense
EIF4H	HNRNPK	hsa-miR-590-3p	intronic	sense
FASTKD2	PANK1	hsa-miR-3130-3p	intronic	sense
HNRNPK	CTDSP1	hsa-miR-7-5p	intronic	sense
HUWE1	ABCF1	hsa-miR-98-5p	intronic	sense
MCM7	PANK3	hsa-miR-106b-5p	intronic	sense
MCM7	PANK3	hsa-miR-93-5p	intronic	sense
MCM7	EIF4H	hsa-miR-93-3p	intronic	sense
PANK1	MCM7	hsa-miR-107	intronic	sense
PANK3	MCM7	hsa-miR-103a-3p	intronic	sense
RCL1	PANK1	hsa-miR-101-3p	intronic	sense
SMC4	RCL1	hsa-miR-16-5p	intronic	sense
SMC4	FASTKD2	hsa-miR-16-5p	intronic	sense
SMC4	ZRANB2	hsa-miR-16-5p	intronic	sense
ZRANB2	PANK3	hsa-miR-186-5p	intronic	sense

## Sheet: F-network in-degree hist.
In-degree	Number of nodes
0	129
1	4355
2	1833
3	869
4	497
5	264
6	181
7	118
8	97
9	60
10	38
11	24
12	16
13	18
14	6
15	7
16	7
17	4
18	5
19	3
20	3
21	3			Please note that the values higher than 200 are cut in this histogram.
22	1			These values are highlighted in the table.
23	2
24	2
25	1
>25	2

## Sheet: IS-network in-degree hist.
In-degree	Number of nodes
0	106
1	4645
2	1702
3	762
4	401
5	228
6	146
7	101
8	82
9	44
10	20
11	18
12	12
13	7
14	10
15	3
16	4
17	3
18	4
19	4
20	2
>20	3			Please note that the values higher than 200 are cut in this histogram.
				These values are highlighted in the table.
